# Supplementary material for: Western red cedar (Thuja plicata) beehives have no impact on honey bee (Apis mellifera) overwintering colony survival or detoxification enzyme expression
Source: PLoS One. 2025 Apr 9;20(4):e0318764. doi: 10.1371/journal.pone.0318764 (PMC11981213; doi:10.1371/journal.pone.0318764)
Supplement: S1 File — All data describing colony phenotypes (pre-winter weights, brood area, adult bee coverage, survival, and spring mite infestation). (XLSX) [file pone.0318764.s001.xlsx]

## Sheet: Metadata
Colony	Group	Position	Entrance.direction	Edge.direction	Bee.source	Queen.source	Apr.mites
1	P	E	S	W	R2/R5	California	3.52304
2	C	M	S	NA	R5	California	3.6036
3	P	M	S	NA	R1/R2	California	NA
4	C	E	S	E	R1/R2	California	NA
5	C	E	S	W	R5	California	2.89389
6	P	M	S	NA	R4	California	5.29412
7	C	M	S	NA	R3	California	2.55591
8	P	E	S	E	R5	California	0.980392
9	P	E	S	W	R1	California	2.12766
10	C	M	S	NA	R2	California	1.39276
11	P	M	S	NA	R3	California	0.56338
12	C	E	S	E	R3	California	3.31325
13	C	E	W	N	SL1	California	1
14	P	M	W	NA	SL1	California	5.10511
15	C	M	W	NA	SL1	California	3.65854
16	P	E	W	S	SL1	California	2.57353
17	P	E	W	N	SL3	California	0.628931
18	C	M	W	NA	SL3	California	5.6962
19	P	M	W	NA	SL2	Self-made	0.332226
20	C	E	W	S	SL2	California	0.346021

## Sheet: Pre-winter weights
Colony	Group	Mass.lbs	Mass.kgs	Survived
CPFT02	Cedar	48.2	21.8631	1
CPFT04	Cedar	48.2	21.8631	0
CPFT05	Cedar	47.2	21.4095	1
CPFT07	Cedar	46	20.8652	1
CPFT10	Cedar	43.4	19.6859	1
CPFT12	Cedar	45	20.4116	1
CPFT13	Cedar	50.6	22.9518	1
CPFT15	Cedar	49.4	22.4074	1
CPFT18	Cedar	45.6	20.6838	1
CPFT20	Cedar	50.2	22.7703	1
CPFT01	Pine	47.8	21.6817	1
CPFT03	Pine	49	22.226	0
CPFT06	Pine	47	21.3188	1
CPFT08	Pine	47.8	21.6817	1
CPFT09	Pine	48.6	22.0446	1
CPFT11	Pine	49	22.226	1
CPFT14	Pine	47	21.3188	1
CPFT16	Pine	50.4	22.861	1
CPFT17	Pine	49.6	22.4982	1
CPFT19	Pine	43.6	19.7766	1

## Sheet: Spring mite loads
Colony	Mite.percent	Group
CPFT02	4	Cedar
CPFT04		Cedar
CPFT05	3	Cedar
CPFT07	2.66667	Cedar
CPFT10	1.66667	Cedar
CPFT12	3.66667	Cedar
CPFT13	1	Cedar
CPFT15	4	Cedar
CPFT18	6	Cedar
CPFT20	0.333333	Cedar
CPFT01	4.33333	Pine
CPFT03		Pine
CPFT06	6	Pine
CPFT08	1	Pine
CPFT09	2.33333	Pine
CPFT11	0.666667	Pine
CPFT14	5.66667	Pine
CPFT16	2.33333	Pine
CPFT17	0.666667	Pine
CPFT19	0.333333	Pine

## Sheet: Photo data
Photo	Colony	Group	Frame	Bees.percent	Brood.percent	Time
3995	1	Pine	1	72.1815	0	Spring
3996	1	Pine	1	82.9228	0	Spring
3997	1	Pine	2	104.284	60.1876	Spring
3998	1	Pine	2	99.3767	60.5137	Spring
3999	1	Pine	3	95.8857	65.2766	Spring
4001	1	Pine	3	101.304	61.3585	Spring
4002	1	Pine	4	116.048	66.8047	Spring
4003	1	Pine	4	99.0225	57.8417	Spring
4004	1	Pine	5	104.492	0	Spring
4005	1	Pine	5	86.1562	0	Spring
4006	2	Cedar	1	109.968	0	Spring
4007	2	Cedar	1	76.6524	0	Spring
4008	2	Cedar	2	109.653	56.4362	Spring
4009	2	Cedar	2	93.6682	62.291	Spring
4010	2	Cedar	3	103.298	77.3486	Spring
4011	2	Cedar	3	128.218	70.5744	Spring
4012	2	Cedar	4	111.994	75.5618	Spring
4013	2	Cedar	4	116.912	68.0972	Spring
4014	2	Cedar	5	96.0749	0	Spring
4015	2	Cedar	5	104.758	0	Spring
4016	5	Cedar	1	8.32058	0	Spring
4017	5	Cedar	1	45.1005	0	Spring
4018	5	Cedar	2	68.6609	54.7155	Spring
4019	5	Cedar	2	71.0933	60.1679	Spring
4020	5	Cedar	3	54.7413	32.1969	Spring
4021	5	Cedar	3	72.147	63.0432	Spring
4022	5	Cedar	4	54.4251	39.2359	Spring
4023	5	Cedar	4	51.7348	32.6013	Spring
4024	5	Cedar	5	77.2028	0	Spring
4025	5	Cedar	5	38.5176	0	Spring
4026	6	Pine	1	76.7697	0	Spring
4027	6	Pine	1	78.314	0	Spring
4028	6	Pine	2	80.6729	75.1978	Spring
4029	6	Pine	2	84.5749	71.7933	Spring
4030	6	Pine	3	102.269	69.2057	Spring
4031	6	Pine	3	88.3011	72.2188	Spring
4032	6	Pine	4	71.1893	64.3456	Spring
4033	6	Pine	4	82.9468	61.1041	Spring
4034	6	Pine	5	93.522	0	Spring
4035	6	Pine	5	53.2641	0	Spring
4036	7	Cedar	1	22.1904	0	Spring
4037	7	Cedar	1	48.8654	5.01435	Spring
4038	7	Cedar	2	58.298	61.9149	Spring
4039	7	Cedar	2	76.7206	62.3659	Spring
4040	7	Cedar	3	72.1822	41.635	Spring
4041	7	Cedar	3	68.46	54.8518	Spring
4042	7	Cedar	4	46.4316	2.53158	Spring
4043	7	Cedar	4	53.1395	17.4299	Spring
4044	7	Cedar	5	21.0487	0	Spring
4045	7	Cedar	5	51.9659	0	Spring
4046	8	Pine	1	22.1826	0	Spring
4047	8	Pine	1	67.8975	12.6903	Spring
4048	8	Pine	2	58.5839	61.0533	Spring
4049	8	Pine	2	73.6599	60.0796	Spring
4050	8	Pine	3	76.101	63.9861	Spring
4051	8	Pine	3	64.848	56.0761	Spring
4052	8	Pine	4	67.6756	28.9265	Spring
4053	8	Pine	4	54.3213	0	Spring
4054	8	Pine	5	45.1356	0	Spring
4055	8	Pine	5	19.3563	0	Spring
4056	9	Pine	1	94.38	0	Spring
4057	9	Pine	1	108.641	0	Spring
4058	9	Pine	2	101.52	78.4948	Spring
4059	9	Pine	2	89.4058	74.1886	Spring
4060	9	Pine	3	97.7566	71.9496	Spring
4061	9	Pine	3	94.819	53.1217	Spring
4062	9	Pine	4	88.3559	69.7812	Spring
4063	9	Pine	4	89.3504	75.08	Spring
4064	9	Pine	5	97.9897	0	Spring
4065	9	Pine	5	62.1705	0	Spring
4066	10	Cedar	1	82.3647	58.7413	Spring
4067	10	Cedar	1	92.7117	60.7008	Spring
4068	10	Cedar	2	100.744	69.2717	Spring
4069	10	Cedar	2	84.2416	66.2453	Spring
4070	10	Cedar	3	92.8652	66.3242	Spring
4071	10	Cedar	3	86.6993	64.8549	Spring
4072	10	Cedar	4	98.4439	51.1463	Spring
4073	10	Cedar	4	90.6304	41.7746	Spring
4074	10	Cedar	5	91.8103	0	Spring
4075	10	Cedar	5	80.4569	0	Spring
4076	11	Pine	1	64.5741	0	Spring
4077	11	Pine	1	37.5665	0	Spring
4078	11	Pine	2	75.6508	45.958	Spring
4079	11	Pine	2	84.97	7.05539	Spring
4080	11	Pine	3	82.1388	78.0794	Spring
4081	11	Pine	3	78.2746	75.6782	Spring
4082	11	Pine	4	90.0636	76.7036	Spring
4083	11	Pine	4	105.902	81.0061	Spring
4084	11	Pine	5	77.7001	0	Spring
4086	11	Pine	5	64.6034	0	Spring
4087	12	Cedar	1	28.2057	0	Spring
4088	12	Cedar	1	50.9328	0	Spring
4089	12	Cedar	2	34.0498	10.1331	Spring
4090	12	Cedar	2	75.7651	38.9725	Spring
4091	12	Cedar	3	76.6835	72.4108	Spring
4092	12	Cedar	3	86.9323	76.9237	Spring
4093	12	Cedar	4	90.5942	84.3203	Spring
4094	12	Cedar	4	96.3493	82.8857	Spring
4095	12	Cedar	5	77.1789	0	Spring
4096	12	Cedar	5	32.8854	0	Spring
4097	13	Cedar	1	21.4866	0	Spring
4098	13	Cedar	1	93.3527	0	Spring
4099	13	Cedar	2	74.3122	56.3366	Spring
4100	13	Cedar	2	89.3494	57.3972	Spring
4101	13	Cedar	3	85.684	74.6732	Spring
4102	13	Cedar	3	75.0579	67.8537	Spring
4103	13	Cedar	4	106.957	70.5815	Spring
4104	13	Cedar	4	82.2954	65.5698	Spring
4105	13	Cedar	5	76.6812	18.913	Spring
4106	13	Cedar	5	76.1266	26.5094	Spring
4107	14	Pine	1	10.2881	0	Spring
4108	14	Pine	1	56.0695	0	Spring
4109	14	Pine	2	64.1663	64.3698	Spring
4110	14	Pine	2	90.2882	65.6443	Spring
4111	14	Pine	3	72.1524	75.0256	Spring
4112	14	Pine	3	75.7083	73.3885	Spring
4113	14	Pine	4	83.3972	31.5835	Spring
4114	14	Pine	4	81.2077	29.6254	Spring
4115	14	Pine	5	75.9555	0	Spring
4116	14	Pine	5	42.0663	0	Spring
4117	15	Cedar	1	49.8767	0	Spring
4118	15	Cedar	1	90.6745	0	Spring
4119	15	Cedar	2	95.2363	0	Spring
4120	15	Cedar	2	89.058	0	Spring
4121	15	Cedar	3	102.903	67.8508	Spring
4122	15	Cedar	3	98.0858	69.0185	Spring
4123	15	Cedar	4	114.439	59.4319	Spring
4124	15	Cedar	4	97.9776	50.7607	Spring
4125	15	Cedar	5	107.942	0	Spring
4126	15	Cedar	5	100.219	0	Spring
4135	17	Pine	1	87.0621	0	Spring
4136	17	Pine	1	92.0815	0	Spring
4137	17	Pine	2	118.813	68.6757	Spring
4138	17	Pine	2	90.0926	67.7228	Spring
4139	17	Pine	3	110.87	82.8665	Spring
4140	17	Pine	3	92.3103	80.9802	Spring
4141	17	Pine	4	104.547	72.5821	Spring
4142	17	Pine	4	77.5268	75.1276	Spring
4143	17	Pine	5	101.525	0	Spring
4144	17	Pine	5	77.6045	0	Spring
4146	18	Cedar	1	78.3586	0	Spring
4147	18	Cedar	1	83.9402	0	Spring
4148	18	Cedar	2	96.7691	65.6606	Spring
4149	18	Cedar	2	81.51	60.1121	Spring
4150	18	Cedar	3	87.4147	66.7464	Spring
4151	18	Cedar	3	84.5867	68.631	Spring
4152	18	Cedar	4	86.6553	66.2049	Spring
4153	18	Cedar	4	82.7285	67.136	Spring
4154	18	Cedar	5	72.2649	0	Spring
4155	18	Cedar	5	65.7032	0	Spring
4156	19	Pine	1	78.3295	0	Spring
4157	19	Pine	1	99.6955	0	Spring
4158	19	Pine	2	106.784	62.4058	Spring
4159	19	Pine	2	98.6598	53.3958	Spring
4160	19	Pine	3	105.129	61.8266	Spring
4161	19	Pine	3	71.5098	51.3359	Spring
4162	19	Pine	4	99.3384	36.9795	Spring
4163	19	Pine	4	87.2769	9.96247	Spring
4164	19	Pine	5	91.6736	0	Spring
4165	19	Pine	5	52.2116	0	Spring
4166	20	Cedar	1	82.5181	0	Spring
4167	20	Cedar	1	91.8662	0	Spring
4168	20	Cedar	2	118.438	73.0395	Spring
4169	20	Cedar	2	103.178	72.0793	Spring
4170	20	Cedar	3	117.205	64.0531	Spring
4171	20	Cedar	3	96.2804	66.4059	Spring
4172	20	Cedar	4	105.242	11.8608	Spring
4173	20	Cedar	4	98.8518	0	Spring
4174	20	Cedar	5	108.696	0	Spring
4175	20	Cedar	5	71.0631	0	Spring
4127	16	Pine	1	68.3019	0	Spring
4128	16	Pine	1	77.4222	0	Spring
4129	16	Pine	2	93.7668	72.7765	Spring
4130	16	Pine	2	80.9254	73.2285	Spring
4131	16	Pine	3	92.1662	71.1937	Spring
4132	16	Pine	3	72.2196	78.9683	Spring
4133	16	Pine	4	78.1265	46.8539	Spring
4134	16	Pine	4	55.5459	0	Spring
4177	16	Pine	5	67.6751	0	Spring
4178	16	Pine	5	38.9274	0	Spring
3317	1	Pine	1	62.8865	0	Fall
3318	1	Pine	1	66.0598	0	Fall
3319	1	Pine	2	90.8629	52.6603	Fall
3320	1	Pine	2	69.434	54.8774	Fall
3321	1	Pine	3	64.243	53.9484	Fall
3322	1	Pine	3	64.65	60.5045	Fall
3323	1	Pine	4	93.0621	60.9186	Fall
3324	1	Pine	4	61.8162	58.2768	Fall
3325	1	Pine	5	73.5246	0	Fall
3326	1	Pine	5	60.102	0	Fall
3327	2	Cedar	1	46.3426	0	Fall
3328	2	Cedar	1	30.6988	0	Fall
3329	2	Cedar	2	45.3396	68.6833	Fall
3330	2	Cedar	2	37.3751	68.8226	Fall
3331	2	Cedar	3	68.1839	73.7625	Fall
3332	2	Cedar	3	71.9064	63.1352	Fall
3333	2	Cedar	4	54.8998	0	Fall
3334	2	Cedar	4	51.6095	0	Fall
3335	2	Cedar	5	47.5078	0	Fall
3336	2	Cedar	5	45.0799	0	Fall
3337	3	Pine	1	42.9241	0	Fall
3338	3	Pine	1	60.9798	0	Fall
3339	3	Pine	2	74.9218	46.0766	Fall
3340	3	Pine	2	59.4503	35.9994	Fall
3341	3	Pine	3	73.4283	44.7266	Fall
3342	3	Pine	3	64.1509	63.762	Fall
3343	3	Pine	4	87.3214	32.2235	Fall
3344	3	Pine	4	70.0139	40.5392	Fall
3345	3	Pine	5	64.3121	0	Fall
3346	3	Pine	5	53.8654	0	Fall
3347	4	Cedar	1	46.9818	12.1556	Fall
3348	4	Cedar	1	43.3025	20.6751	Fall
3349	4	Cedar	2	63.0652	20.3963	Fall
3350	4	Cedar	2	46.1758	42.2596	Fall
3351	4	Cedar	3	54.1965	51.7302	Fall
3352	4	Cedar	3	33.8022	46.5947	Fall
3353	4	Cedar	4	65.9736	37.1401	Fall
3354	4	Cedar	4	54.3455	24.1137	Fall
3355	4	Cedar	5	53.4265	0	Fall
3356	4	Cedar	5	61.6893	0	Fall
3357	5	Cedar	1	60.2664	0	Fall
3358	5	Cedar	1	57.0896	0	Fall
3359	5	Cedar	2	74.6193	70.8862	Fall
3360	5	Cedar	2	55.5126	72.5373	Fall
3361	5	Cedar	3	84.3298	82.0042	Fall
3362	5	Cedar	3	62.3873	75.3513	Fall
3363	5	Cedar	4	71.4282	58.8435	Fall
3364	5	Cedar	4	48.3425	30.4097	Fall
3365	5	Cedar	5	88.2658	0	Fall
3366	5	Cedar	5	44.6097	0	Fall
3367	6	Pine	1	70.329	0	Fall
3368	6	Pine	1	74.4759	0	Fall
3369	6	Pine	2	71.2727	60.9245	Fall
3370	6	Pine	2	57.4342	74.2728	Fall
3371	6	Pine	3	90.4762	63.7616	Fall
3372	6	Pine	3	76.6198	34.9604	Fall
3373	6	Pine	4	72.7435	59.7453	Fall
3374	6	Pine	4	64.8937	51.179	Fall
3375	6	Pine	5	78.7234	0	Fall
3376	6	Pine	5	62.0141	0	Fall
3377	7	Cedar	1	54.9488	0	Fall
3378	7	Cedar	1	52.5604	0	Fall
3379	7	Cedar	2	37.4743	0	Fall
3380	7	Cedar	2	60.8919	11.7338	Fall
3381	7	Cedar	3	73.5294	45.8954	Fall
3382	7	Cedar	3	70.5882	61.4352	Fall
3383	7	Cedar	4	96.2198	70.5799	Fall
3384	7	Cedar	4	66.1018	77.2176	Fall
3385	7	Cedar	5	66.2359	8.20489	Fall
3386	7	Cedar	5	57.197	0	Fall
3387	8	Pine	1	68.9286	10.1012	Fall
3388	8	Pine	1	60.515	30.3333	Fall
3389	8	Pine	2	84.9057	22.537	Fall
3390	8	Pine	2	72.9008	59.9783	Fall
3391	8	Pine	3	82.0936	73.7162	Fall
3392	8	Pine	3	73.5249	67.9872	Fall
3393	8	Pine	4	67.1859	61.6989	Fall
3394	8	Pine	4	63.6407	34.7926	Fall
3395	8	Pine	5	57.3962	0	Fall
3396	8	Pine	5	44.6831	0	Fall
3397	9	Pine	1	43.5454	0	Fall
3398	9	Pine	1	67.2549	0	Fall
3399	9	Pine	2	88.674	41.9191	Fall
3400	9	Pine	2	56.6125	48.7771	Fall
3401	9	Pine	3	80.4471	35.552	Fall
3402	9	Pine	3	56.2448	52.1992	Fall
3403	9	Pine	4	75.2459	53.8527	Fall
3404	9	Pine	4	66.7116	50.7904	Fall
3405	9	Pine	5	69.5026	0	Fall
3406	9	Pine	5	60.7511	0	Fall
3407	10	Cedar	1	77.1542	0	Fall
3408	10	Cedar	1	54.0288	0	Fall
3409	10	Cedar	2	76.6102	50.3833	Fall
3410	10	Cedar	2	60.9375	49.0789	Fall
3411	10	Cedar	3	57.8584	56.6329	Fall
3412	10	Cedar	3	37.9157	45.9607	Fall
3413	10	Cedar	4	70.8874	51.6592	Fall
3414	10	Cedar	4	52.3993	11.6187	Fall
3415	10	Cedar	5	63.5338	0	Fall
3416	10	Cedar	5	60.5959	0	Fall
3417	11	Pine	1	46.124	0	Fall
3418	11	Pine	1	61.9526	9.43696	Fall
3419	11	Pine	2	93.5075	62.8398	Fall
3420	11	Pine	2	74.5112	59.7611	Fall
3421	11	Pine	3	70.3509	58.4639	Fall
3422	11	Pine	3	56.4118	62.9575	Fall
3423	11	Pine	4	55.6887	0	Fall
3424	11	Pine	4	35.5818	0	Fall
3425	11	Pine	5	43.8981	0	Fall
3426	11	Pine	5	37.9429	0	Fall
3427	12	Cedar	1	76.6964	0	Fall
3428	12	Cedar	1	47.1867	0	Fall
3429	12	Cedar	2	42.6471	0	Fall
3430	12	Cedar	2	50.3566	43.2491	Fall
3431	12	Cedar	3	83.7586	64.8864	Fall
3432	12	Cedar	3	81.5678	66.1125	Fall
3433	12	Cedar	4	96.7157	57.4852	Fall
3434	12	Cedar	4	84.3284	54.4231	Fall
3435	12	Cedar	5	79.7637	0	Fall
3436	12	Cedar	5	47.1292	0	Fall
3437	13	Cedar	1	80.8799	0	Fall
3438	13	Cedar	1	60.5584	23.432	Fall
3439	13	Cedar	2	56.4561	24.4289	Fall
3440	13	Cedar	2	65.4135	33.6941	Fall
3441	13	Cedar	3	85.4111	33.1873	Fall
3442	13	Cedar	3	84.7819	55.7361	Fall
3443	13	Cedar	4	84.0304	42.1852	Fall
3444	13	Cedar	4	68.533	23.1464	Fall
3445	13	Cedar	5	71.1679	0	Fall
3446	13	Cedar	5	64.024	0	Fall
3447	14	Pine	1	37.4984	0	Fall
3448	14	Pine	1	71.1258	0	Fall
3449	14	Pine	2	83.5938	58.175	Fall
3450	14	Pine	2	80.3412	70.9833	Fall
3451	14	Pine	3	94.0287	66.0545	Fall
3452	14	Pine	3	85.0806	62.2947	Fall
3453	14	Pine	4	67.3395	35.7555	Fall
3454	14	Pine	4	31.5972	0	Fall
3455	14	Pine	5	44.8669	0	Fall
3456	14	Pine	5	48.6584	0	Fall
3457	15	Cedar	1	8.50162	0	Fall
3458	15	Cedar	1	21.6493	0	Fall
3459	15	Cedar	2	34.2694	0	Fall
3460	15	Cedar	2	47.7492	17.0708	Fall
3461	15	Cedar	3	86.325	56.8057	Fall
3462	15	Cedar	3	71.4829	62.5698	Fall
3463	15	Cedar	4	87.5	56.4274	Fall
3464	15	Cedar	4	68.5185	49.9219	Fall
3465	15	Cedar	5	36.3697	0	Fall
3466	15	Cedar	5	42.6295	0	Fall
3467	16	Pine	1	46.1741	0	Fall
3468	16	Pine	1	53.5643	0	Fall
3469	16	Pine	2	67.9104	73.1608	Fall
3470	16	Pine	2	79.6894	71.6755	Fall
3471	16	Pine	3	101.542	56.5332	Fall
3472	16	Pine	3	84.5462	41.9857	Fall
3473	16	Pine	4	63.7959	16.1138	Fall
3474	16	Pine	4	41.2692	0	Fall
3475	16	Pine	5	54.2145	0	Fall
3476	16	Pine	5	71.8368	0	Fall
3477	17	Pine	1	70.4074	0	Fall
3478	17	Pine	1	60.0441	0	Fall
3479	17	Pine	2	94.382	38.1344	Fall
3480	17	Pine	2	89.2308	42.4448	Fall
3481	17	Pine	3	106.767	54.9542	Fall
3482	17	Pine	3	81.4961	50.5769	Fall
3483	17	Pine	4	101.338	48.4322	Fall
3484	17	Pine	4	70.9224	34.2314	Fall
3485	17	Pine	5	65.4491	0	Fall
3486	17	Pine	5	56.8956	0	Fall
3487	18	Cedar	1	53.3976	0	Fall
3488	18	Cedar	1	51.429	0	Fall
3489	18	Cedar	2	64.3678	51.9763	Fall
3490	18	Cedar	2	72.8303	59.1639	Fall
3491	18	Cedar	3	63.1134	55.796	Fall
3492	18	Cedar	3	50.7498	55.0915	Fall
3493	18	Cedar	4	78.2051	51.4497	Fall
3494	18	Cedar	4	72.3566	47.8258	Fall
3495	18	Cedar	5	52.4053	0	Fall
3496	18	Cedar	5	37.6261	0	Fall
3506	19	Pine	1	20.1368	0	Fall
3507	19	Pine	1	46.2763	0	Fall
3508	19	Pine	2	50.1183	0	Fall
3509	19	Pine	2	63.6364	0	Fall
3510	19	Pine	3	51.4189	0	Fall
3511	19	Pine	3	56.4233	0	Fall
3512	19	Pine	4	41.6417	0	Fall
3513	19	Pine	4	45.7737	0	Fall
3514	19	Pine	5	35.0117	0	Fall
3515	19	Pine	5	17.8827	0	Fall
3516	20	Cedar	1	21.492	0	Fall
3517	20	Cedar	1	33.2719	16.777	Fall
3518	20	Cedar	2	64.8091	67.2404	Fall
3519	20	Cedar	2	59.1115	69.4599	Fall
3520	20	Cedar	3	68.0451	61.1879	Fall
3521	20	Cedar	3	58.195	59.1591	Fall
3522	20	Cedar	4	52.5976	18.8385	Fall
3523	20	Cedar	4	50	15.922	Fall
3524	20	Cedar	5	46.7704	0	Fall
3525	20	Cedar	5	44.5098	0	Fall
