# Supplementary material for: Western red cedar (Thuja plicata) beehives have no impact on honey bee (Apis mellifera) overwintering colony survival or detoxification enzyme expression
Source: PLoS One. 2025 Apr 9;20(4):e0318764. doi: 10.1371/journal.pone.0318764 (PMC11981213; doi:10.1371/journal.pone.0318764)
Supplement: S2 File — All data and analyses derived from the protein expression data (protein expression matrix, sample metadata, differential expression analysis, and GO term enrichment analysis). (XLSX) [file pone.0318764.s002.xlsx]

## Sheet: Data
Protein.Group	First.Protein.Description	E1	E2	E3	E4	E5	E6	E7	E8	E9	E10	E11	E12	F1	F2	F3	F4	F5	F6	F7	F8	F9	F10	F11	F12	G1	G2	G3	G4	G5	G6	G7	G8	G9	G10	G11	G12	H1	H2
A0A087ZV30	Takeout	856.372	10197.6	7679.04	7807.57	1321.58	859.667	4047.21	9257.84	17091.4	9814.13	18767.7	840.477		9832.65	17987	13316.9	2073.31	11619.1	782.109		6257.07	5024.72	1250.63	11778.7	8262.89	6319.37	1053.48	2416.42	11255.2	1717.15	778.239	1024.38		919.661	2106.48	12203.8	873.908	1586.73
A0A087ZYQ1	Malate dehydrogenase	113498	74250.8	82787.6	46600.1	117149	97928.5	65794.3	57996.2	79700.3	67562.9	53389.1	140086	173416	54106	51655.3	54051.5	98495.2	65447.7	89714.1	134010	77606.8	67913.8	159405	65274.4	46219.4	57852.8	123473	118964	65831.9	76645.1	117220	104739	130254	100565	101794	69613.2	103508	96153.8
A0A088A0N5;A0A7M7FZ16;A0A7M7LKA7	Histone H2B	56072.5	97321	105865	104911	50509.6	66910.4	131520	142494	121099	88479.1	104921	39548.9	17956.7	94712.1	145194	110812	37529.9	105078	68172.5	22702.5	111643	108097	21939	114532	156936	64701.4	29744.9	45597.1	121231	50674.5	43955	33728	45268.9	31468.6	61276.2	100884	65320.5	42758.1
A0A088A461	Transient receptor potential cation channel protein painless	331.781	229.219	147.394	504.472	402.905	617.306	353.429	482.365	468.447	347.643	306.663	312.615	352.87	623.144	362.168	333.396	298.88	551.407	918.618		268.263	575.494		531.67	801.181	507.118	323.402	961.239	386.931	418.86	184.335			1035.07	340.531	675.421	1399.16	576.39
A0A088A676	Maxi-like antifreeze protein	1305.16	9397.36	8793	12887.3	2043.86	1379.76	5130.05	11481.7	14662.4	6582.49	17300		674.892	6421.35	13565.7	12905.3	344.654	10999.9	940.781	892.081	9178.3	8187.99		10110.6	14644.2	11471.9	2485.49	2481.75	9945.25	506.18	964.5	904.859	1559.01			9307.73		574.278
A0A088AHC8	Glyceraldehyde-3-phosphate dehydrogenase	353500	245627	222245	132422	471900	400071	189035	145713	147068	172312	116837	358516	452250	152646	127950	160762	539436	195781	417942	467350	179583	206689	351864	177465	173595	181626	885864	548971	163123	517935	561722	509065	632955	548297	550392	186708	717692	651756
A0A088ASM4	Phosphate carrier protein, mitochondrial	41557.3	14192.4	25462.7	39701.3	133875	208782	25544.6	48721.8	16322.8	13871.3	20683.5	117163	26858.7	60678	33862	25876.8	108004	23757.9	296129	12436.8	16668.7	45738.6	8782.5	28715.3	36885	25095.6	15714.7	58871.5	22902.8	256814	67203.9	388607	30615.7	119147	98774	17330.9	129913	149545
A0A0F9W9R4	P8		288.62	472.553	192.561			173.052	399.955	465.502		248.466			412.55	487.972	571.883	504.894	718.094	607.581		922.785	773.615		248.891	243.579		461.873		125.474		737.575						732.173
A0A0F9WB63;T0KZ47	26s proteasome regulatory subunit 4	742.66	2615.07	2057.93	2116.01	836.002	672.178	2414.96	2879.51	1719.8	1387.23	1944.66	487.172	201.598	2732.97	2668.98	2687.73	755.642	1001.22	1297.76		2062.04	3491.42	277.855	2881.74	3342.68	2616.57	388.446	2151.28	2007.39	583.369	774.86	511.393		531.252	340.071	632.16		452.96
A0A0F9WD09	DNA repair protein RAD51 homolog				626.997										689.457				262.577						581.435							1146.47				1943.48		1296.65
A0A0F9WDS5	Pyruvate dehydrogenase e1 component subunit alpha	9501.63	7474.55	9907.27	5986.73	10213.8	15241.4	5831.32	6733.9	10060.5	6221.57	7141.71	4120.44	12083.7	7310.77	7133.91	6934.41	15296.5	6601.4	12344.4	8767.77	8290.28	5606.64	14110.9	7520.17	6145.71	6234.53	3165.08	12503.4	9048.48	10200.1	9608.75		17400	7039.05	16765	11598.3	14596.6	9553.52
A0A0F9WDX4	Dopey-like leucine zipper transcription factor	226824	75071.4		50389.9			59443.3	64593.2		49003.3	59974	126514	34163.1	170545	90087.8	74344.8	148211	79406.5		231573		145367			77429.2	44959.3	16770.1	230511			116291		433491		371607	194837	341520	132132
A0A0F9WEK7	Laminin subunit alpha-2	1387.54		477.347	560.252			456.837	716.628	768.84	286.128	691.099	753.197	1207.05	664.861	355.901	432.465	1562.5	697.669	929.789	1729.59	818.967	645.502		481.418	440.21	433.521		1169.14		798.854			1106.9	1600.38	1244.89	767.386	1019.58
A0A0F9WFW8	26s proteasome regulatory subunit 6	1392.29	1944.56	5326.96	4319.2	1654.21	2292.54	4572.54	5057.05	4933.13	4394.37		1182.05	669.528	5243.81	6214.93	5483.52		5269.54	2256.76		5994.44	5085.93	464.275	4836.47	4925.96	3997.85	780.383	852.531	4868.32	1334.06	1535.72	2046.43		1714.87	1243.94	4653.25	1948.23
A0A0F9WHQ1	Vesicle coat complex subunit	228.071																							560.819				172.004						145.145		2106.68
A0A0F9WIF6	Nuclear condensin complex subunit		1284.02	879.917				173.154	1348.89	536.295	327.837	628.747	245.81		428.189	1452.15	130.2		242.844				1230.37			794.536	234.25		600.557				676.045
A0A0F9WNG2	Viral late transcription factor 3	8379.84	362.693	1859.42	1153.74		8368.08	1190.58	1539.81	757.497	693.201	936.163	9122.25	5066.73	1095.5		1400.32	6985.06		10948		691.207	480.55		578.385	490.119	1397.78	6112.81	8340.65				6140.87	6138.48	5971.49	9172.1		8778.14
A0A0F9WNZ6	Protein transport protein SEC23							2891.57																						343.516	3134.64				3082.87	835.881	640.305	563.607
A0A0F9WTB7	Vacuolar proton pump subunit B	1127.29	1736.6	10024.8	1762.72	1996.27		3304.22	3530.38	10996	4188.66	2836.26	1178.98	449.168	5236.03	1518.28	1712.74	4091.85	3196.69	2017.86			2806.69	2578.06	3498.06	2985.1	2628.52		1448.33		2877.37	1089.19	1521.63	2348.55	1111.94	1481.21	4761.39	933.584	1075.96
A0A0F9WUK5	Tubulin beta chain			19724.5	17910.9		7713.05	17525.6	8661.75	9991.23		6369.47			13447.1		15016.2					9966.83	4042.02		16975.4	12439.9	14934.9	7996.26	3010.5	12706.2		3654.06	8597.61			5439.76	648.312		4634.54
A0A0F9YRN0	Exported protein																															7360.1
A0A0F9YVX3	Coatomer subunit beta	7832.03	11750.2	9862.01	3610.47	9106.44	9298.74	3975.97	6928.85	6370.31	4287.17	5065.94	5783.13	5844.01	7052.04	3255.45	3367.7	15941.4	2728.08	9752.48		4575.48	4298.86	21291.1	11065.4	3138.28	6653.94	4501.01	4198.35	5953.03	2240.13	6836.22	2562.73	32887.2	9193.1	7438.63	2154.76	5877.54	9215.83
A0A0F9ZA75	GH		4355.42	4947.32				2712.65		3372.07						350.206				2869.08						2479.38						1491.92				1457.42
A0A0F9ZCC9	DNA polymerase		2290.88	1960.81	1466.25			1616.7	1855.57	1832.71	1711.6	2188.91	787.016	760.636	1560.67	2363.11		429.084		550.85		1320.5	2186.38	2929.52	1828.32	1157.07				1895.9			1066.71	489.144	405.967		1896.03	688.054	2439.39
A0A0F9ZCW6	26s proteasome regulatory subunit 8	405.242	1398.3		1900	582.941	1774.46			3824.71	612.186	427.752		1116.97	857.408		1546.41		3477.81				2459.88	201.192	2565.49	3538.59	2684.77		841.893				897.996	460.261		1046.41	809.859		400.753
A0A0U3BKE5	Capsid protein VP1 (Fragment)	1466.44																240.109
A0A7M6UCG3	heat shock factor binding protein 1-like	6944.76	8195.55	13937.6	8884.67	5696.65	5978.17	17003.5	12811.3	13331	16069.1	14866.1	4213.24	6253.29	14835.5	13664.3	18279.8	4785.19	12548.7	4932.41	4284.64	17125.1	11391	7412.19	13829.1	12111.3	15458.5	4691.97	6454.81	14170.4	5509.06	5048.35	5031.51	4985.1	4030.25	5644.86	13196.4	4264.75	3046.76
A0A7M6UCJ0	lambda crystallin-like protein	239747	90093.6	117602	59782.1	190966	188850	88811.7	75605.8	143740	95608.8	77605.8	336154	369466	94150	62840.8	90959.4	193039	55163.6	142914	219633	81037.9	90789.7	328144	90026.3	49334.1	85565.4	300841	223833	125839	143252	256497	189455	233846	296416	170668	109065	211460	164606
A0A7M6UCP1;A0A7M7FYR7	glycine-rich cuticle protein			284.381	286.673			136.32	138.792	257.198	246.131	149.045			351.976		275.835		234.603							79.2851					508.496
A0A7M6UCT9	heat shock protein cognate 4	224193	404652	420145	413756	229138	199809	443098	422573	424138	436245	420469	203370	253768	407800	430449	444951	176197	420136	217098	191763	457911	407868	153400	433250	443153	447407	336498	208913	406738	178658	244549	215408	166787	166543	204810	384945	203753	191967
A0A7M6UD13	COX assembly mitochondrial protein	10243.7	4037.35	5809.89	7998.98	24320	34721.1	5398.89	9743.21	4039.29	3491.56	4540.87	19702.1	5489.24	21478.3	7354.38	5440.32	24078.8	6243.87	48374.7	3276.01	4468.49	7028.32	5235.84	6503.52	8434.4	6622.97	4757.72	18588.8	6626.29	44179.3	13396.6	69431.7	7769.37	26684.2	20189	5177.24	24535.1	32817.7
A0A7M6UD57	Small nuclear ribonucleoprotein-associated protein	341.287	3522.92	2275.39	4107.53	544.18	1189.73	4040.02	3950.56	2751.52	2710.96	3703.11	683.005	577.722	2530.87	3877.44	2782.73	472.191	2806.51	709.103		3040.46	3592.63		3627.84	4441.43	3090.06	913.527	812.955	3421.81	926.207	532.874	895.123		460.923	992.976	2888		1204.11
A0A7M6UD74;A0A7M7GW31	Peptidoglycan-recognition protein	7624.3	1442.13	6517.7	1348.55	18292.2	6359.56	2006.63	2793.72	2853.23	1836.75	2070.16	4360.08	5195.86	2402.67	1235.98	1235.59	11773.3	2321.62	3019.21	4704.39	1890.01	1658.24	7161.31	2873.74	1510.31	1622.69	2955.73	5799.19	7258.71	5640.76	16272.8	2064.79	7121.33	3888.17	11774.9	5143.93	9874.96	5490.16
A0A7M6UD75	cuticular protein 19 precursor		8135.17	7305.33	8393.28		606.099	7104.59	6966.07	8104.82	6087.82	8839.61		805.828	6647.92	7320.97	7265.2	7673.02	9298.12	490.439		7799.51	9748.71		8573.85	18614.3	10963.8	3212.07		9142.29	720.25	692.065	744.473				7059.56	699.781	827.402
A0A7M6UD80	U1 small nuclear ribonucleoprotein A	914.472	2927.05	2720.94	2987.96	1061.08	1320.94	2884.76	3686.87	2448.8	2674.5	3200	1026.03	987.048	2647.97	3808.85	2715.22	808.473	2581.93	692.076		3153.23	3367.46	579.358	2934.39	3719.81	2980.53	893.802	741.787	2975.74	709.737	686.712	750.696	984.842	735.17	829.215	2895.42	694.677	961.773
A0A7M6UD86	cytochrome c oxidase assembly factor-like				378.243		650.364	162.164	422.968						1561.98	405.527			295.12				393.076			314.291	427.881				190.68		1087.7				182.185		247.864
A0A7M6UDS2	Superoxide dismutase [Cu-Zn]	185822	58156.7	69565.2	44573.1	139083	144096	61449.4	49119.1	74174.7	65543.4	49380	156559	187115	57758.2	53325.5	64263.9	152546	59470.4	115441	169118	70672.6	57665	201333	55915.5	51140.8	65974.9	150508	176153	64931.8	119948	127323	144041	165313	180824	146691	80366.2	147286	102195
A0A7M6UDU4	cuticular protein precursor	1529.66	7688.53	6144.82	16249.2	1330.64	3074.34	10671.8	13400.8	8505.63	6201.35	14925.3	1160.15		4735.09	17429.2	8759.42	1928.75	15561.3	1929.68		13314.9	7175.59	1116.36	13270	16205.8	15048.2	2713.48	2800.55	8790	2101.2	2344.85	1273.31	1013.87		1303.18	6831.04	1057.48	2285.17
A0A7M6UE74;A0A7M7L350;A0A7M7L5B9	eukaryotic translation initiation factor 4 gamma	6200.6	13179	11963.4	14506.7	4446.3	5241.68	12485.4	13530.9	11834.1	12743.5	13768.3	4736.43	6633.76	11434.9	13998	13210.2	4224.86	14845.5	4139.55	4518.83	13712.3	12438.6	4728.52	13541.5	14041	14610.9	7603.03	4361.11	11870.8	3783.69	5315.07	3834.17	4285.96	2598.93	5355.04	10807.1	4366.45	4304.11
A0A7M6UE88	U4/U6 small nuclear ribonucleoprotein Prp3		276.461		240.317			256.775	188.277	228.485	242.873	191.72			335.541	335.901	261.977		341.895				142.192		125.465	234.49	175.375			112.199
A0A7M6UEA0	Hsp90 chaperone protein kinase-targeting subunit	3850.49	9189.78	8372.68	8754.77	3894.93	3564.6	8954.27	9392.39	8988.8	10136.5	10128.3	3412.24	5219.59	8506.07	9135.64	10473.8	3144.45	11424.8	3031.89	4704.01	10828.1	9046.99	2914.75	10388.2	9270.42	10663.7	5418.25	3739.15	8245.74	3135.04	4581.06	3480.96	3829.88	2734.1	3517.67	8469.28	4427.02	3438.68
A0A7M6UEA7	26S proteasome non-ATPase regulatory subunit 1-like	1494.1	8142.76	6976.03	9616.97	3077.65	2283.65	8002.68	8822.14	8470.97	8616.19	8870.32	1758.24	1909.34	9126.2	10978.7	9750.43	2023.3	8983.13	2641.97	2064.42	7955.33	10682.1	851.373	9529.59	10043.1	8970.49	2865.68	2106.78	7904.95	2734.04	2495.66	2986.84	1518.45	2206.92	2016.36	6905.92	3573.03	2328.3
A0A7M6UEA8	Peptidyl-prolyl cis-trans isomerase	35070.5	34084.2	44008.4	35579.6	26305.3	28261.3	41187.7	36146.9	45918.7	42544.1	38863.7	27027.3	26171.4	37119.3	34534.8	43354.4	26105.3	37492	22856.4	18150.9	37730.4	33896	28420.5	35911.9	35842.2	37282.8	19899.7	33869.6	46430.6	22191.4	26115.6	25959.7	23433.2	21946.7	26477.7	39073.4	22713.8	19942
A0A7M6UEB4	Eukaryotic translation initiation factor 3 subunit H	2000.36	7762.85	8352.83	9198.28	2272.15	2389.45	8088.7	9299.95	7327.31	6953.89	8725.8	1285.28	1297.89	8306.01	9653.92	7975.63	1812.3	9726.99	1969.89	1467.69	8352.52	8941.67	1084.86	9364.32	9450.06	8103.29	1863.82	1945.16	8060.63	1332.78	2179.71	1774.69	1034.73	1481.37	2056.74	7813.75	1844.93	1376.05
A0A7M6UEC0;A0A7M7MMZ6;A0A7M7MN12;A0A7M7SPW1;A0A7M7SQ69	phospholipase A1	5405.71	1447.81	1548.91	1509.08	4092.05	4770.62	945.642	1088.68	1427.64	1472.15	877.627	2510.62	2949.74	1595.35	982.227	961.122	3570.9	764.258	4241.34	2960.81	1700.7	1230.21	4073.92	1774.24	923.86	1371.43	2025.57	4246.26	1792.81	4178.02	4180.49	5703.48	4621.14	3212.29	3196.11	1789.01	3756.05	4521.38
A0A7M6UEH4	cuticular protein 3 precursor	207.386	2130.94	2579.26	2235.89	157.147	527.481	1967.71	1948.3	3558.34	2531.79	2469.75		220.642	2823.63	2189.48	3298.8		1703.78	1686.74		1945.12	1249.01	367.954	2105.13	1561.86	2516.1	179.137	346.732	3812.66	413.572			181.474	1665.57	876.126	3504.99
A0A7M6UEI9	Rab proteins geranylgeranyltransferase component A	40033.4	88138.7	79532.1	70022	27989.7	29637.5	82271.1	70661.3	74190.8	90293.7	80594.5	23978.5	29831.5	75729.5	71789.9	89950.7	24702.2	83615.4	22061.5	21610	86662.6	77064.9	27028.6	82662.9	69093.9	88656.6	40694.8	34508.2	68855.9	25782.3	36191.1	27805.7	32099.2	30001.1	27320.1	79407.2	33141.4	33393.9
A0A7M6UEY4	ribosomal protein L39	1480.13	3587.12	4189.96	4077.68	1462.66	2351	4825.98	6261.87	2883.34	2820.48	4028.1	924.357		6422.97	6359.04	4939.17	2201.74	4919.85	1125.77		2861.14	4712.78		2175.22	3627.63	3938.64	1164.78	1518.02	3760.88	2063.99	1293.35	1224.09	1730.22	895.276	1173.52	3716.7	1270.41	2380.62
A0A7M6UF78	Transporter	1140.66	7106.85	2410.98	3835.64	906.679	1513.7	478.45	814.873	626.618	11162.6	1192.52	4503.44	5664.82		1784.47		1479.13	2953.46	12445.3		9181.57	587.087	12896.1	1450.14	1277.79		14255.9	5593.92	902.349		3671.03	1380.97	47282.4	6934.52	9596.36		3640.3	2595.73
A0A7M6UFA8	uncharacterized protein LOC552484				226.273											161.14									170.793					265.853
A0A7M6UFV3	NADH dehydrogenase [ubiquinone] 1 beta subcomplex subunit 1	1986.08	1001.18	589.949	2571.2	4858.92	6736.59	1323.66	3779.33	1271.61	986.3	1131.9	3180.1	1355.52	4463.29	1781.76	1579.34	3953.05	1325.01	7109.63		450.139	2249.98	1376.53	2091.8	786.274	1738.15		906.088	1513.8	7941.18	2988.2	11002	917.708	4205.29	3553.6	1011.73	4570.66	7311.52
A0A7M6UGJ4	tether containing UBX domain for GLUT4	1600.73	4141.81	3292.72	3582.01	1842.35	1503.53	3446.25	3645.06	3849.25	3558.96	3833.66	1416.7	2183.29	3650.11	3651.51	4094.52	1643.53	4161.68	1340.93	2283.74	3976.8	4135.04	2100.63	3913.12	3427.73	4063.42	3060.94	1839.95	3125	1365.99	1588.19	1654.74	1833.12	1196.38	1989.22	2462.67	2087.06	2123.94
A0A7M6UGK3	chromatin modifying protein 1	20611.9	18601	16408.3	13459.7	17600.5	18559.4	14896.6	14579.8	16424.9	15947.4	14271.2	15708	16183.5	14701.2	13631.9	16807	15868.8	14942.2	17360.8	12785.4	15463.3	15347.6	18070.3	15951	12723.5	15102.4	13650	19941	15531.2	13189.9	17303.4	14366.8	17307.1	17205	16889.6	17825.9	14519.7	13534.5
A0A7M6UGK8	Dolichyl-diphosphooligosaccharide--protein glycosyltransferase subunit 1	2242.21	7846.73	10723.9	11370.9	3089.22	3942.31	12060.6	15704.7	10355	7054.75	10886.8	1803.91	1078.07	10780.4	14051.6	9294.65	3129.99	7817	3837.06	1550.79	8102.95	13367.8	1024.43	11577.8	13803.1	7469.1	1586.62	2263.75	11199.1	2843.38	3303.09	1900.22	2230.84	1704.79	3453.19	7861.93	3619.48	2569.76
A0A7M6UGM2	60S ribosomal protein L35	3907.59	21068	21714.3	28393.5	5849.44	7047.46	25296.3	35345.3	19731.8	18971.1	22412.3	2872.19	2283.79	26918.7	31940.4	23627.6	4114.95	20734.5	5615.4	2441.61	19406.8	30875.7	1050.03	25820.3	32862.7	21023.8	3805.89	4191.12	25586.7	5876.04	5769.72	5020.88	2752.67	3018.33	4882.11	19572.1	5252.22	5116.82
A0A7M6UGS0	cuticular protein 14 precursor	2512.68	292.543	1425.34	336.572	2485.29	2863.24	391.685	725.257	721.095	881.247	466.852	1324.42	4611.06	1725.8	644.596	1071.77	1799.62	466.271	3070.24	1185.57	430.915	518.044	1254.02	694.427	566.57	768.911	1410.81	3791.39	449.882	2660.34	2553.47	4092.32	3215.88	2820.46	2326.64	1687.07	2130.3	2268.48
A0A7M6UGS5	cuticular protein 16 precursor		920.94	402.98	1277.52	423.768	663.217	682.328	863.56	740.694	413.633	1259.53	917.115	408.977	480.935	896.435	581.813		1242.37	872.529	1801.07	906.895	539.975	434.813	743.009	3856.65	822.038	1543.11	1029.19	408.637	911.157	667.403	607.122	144.843	623.67	487.107	514.893	787.667	619.656
A0A7M6UH50;A0A7M7H024	protein SGT1 homolog ecdysoneless	1011.48	2004.73	1296.7	1264.66	1047.1	1073.02	1650.85	1383.33	1373.81	1712.74	1494.45	1056.29	876.037	1479.2	1435.96	1568.55	833.721	1353.53	891.121	571.019	1636.6	1164.6	764.946	1299.78	1253.36	1466.38	1096.35	998.157	1621.67	510.168	1058.06	927.604	1243.44	749.356	854.316	1226.12	656.712	972.961
A0A7M6UHC9	cuticular protein 22 precursor	72698.9	15979.9	42144	16096.1	51465.3	70983.8	14563.3	19640	18365	21455.4	19732.3	35595.7	66901.2	30905.5	27065	18069.7	55605	15754.3	59260.8	6225.2	20896.1	19816.4	31170.6	20783.6	18100.1	17795.5	49580.2	69827	23646.2	45612.2	54378.1	67435.4	46849.2	62758.4	46139.1	36529.3	64337.8	41476
A0A7M6UHD3	cuticular protein 17 precursor	186.836	4707.4	4852.16	7678.85	405.193	446.588	3622.72	5082	3478.27	5236.51	6558.42	53.4512	578.362	5203.37	5864.33	4972.01		5177.39	351.006		4997.52	4136.94	148.194	7144.58	5853.23	6008.25	545.216	280.073	4935.31	395.632	492.885	594.72	514.167	240.876	953.516	4366.9	414.791	277.057
A0A7M6UHE0;A0A7M7GYY6;A0A7M7H0M6;A0A7M7H3H3;A0A7M7IHR9;A0A7M7MQ27;A0A7M7MQ62;A0A7M7MQ93	syntaxin 1A	856.422	1380.81	1368.2	1326.35	1573.32	1463.15	1567.16	1756.58	1333.19	1338.41	1531.83	1113.83	2412.84	1659.32	1543.45	1209.81	1054.4	1431.05	1677.13		1333.47	1503.76	1630.19	1407.15	1557.06	1346.6	791.052	1271	1640.71	1106.85	1324	1367.53	1289.84	1093.21	1022.17	1295.19	1520.69	1974.64
A0A7M6UHE8	pre-mRNA-processing factor 40 homolog A-like	693.383	1137.74	1222.54	1033.21	355.936		1150.94	1331.34	1236.91	670.582	1214.22	683.29	469.86	828.014	1237.33	1197.55		1340.18	1451.7		1005.29	983.337	532.314	1076.5	1213.87	1281.07	830.828		1080.94		860.59	479.972			399.441	1420.84
A0A7M6ULL9	heat shock protein cognate 5	37018.5	38540.8	42184.2	46063	41905.8	40467.3	46158.7	48929.2	37882.7	39501.9	40918.6	33420.7	42060.9	59825.3	44824.9	38913	38213.1	40628.5	47220.1	28193.6	39764.7	48943.1	23217.1	46303	54153.1	48106.3	96165.5	45021.6	40546.5	39954.4	47581.9	51976.4	35567.2	31579	44757.2	32279.7	48756.5	46446.8
A0A7M6UM85	cuticular protein analogous to peritrophins 3-C precursor	2319.39	55916	43702.4	70057.1	2150.49	2660.95	38770.9	59758.9	44592.1	70304	64752.1	824.537	2195.6	41747.2	67073.5	62321.2	1545.25	88608.4	7347.88		64289.8	60702.1	1412.41	54582.4	67813	48437.3	9137.94	3612.67	53449.5	3117.85	1453.23	1392.4	2932.18		2296.84	42804.1	2345.95	4331.32
A0A7M6UMI7;A0A7M7GJB3;A0A7M7IJ67	Armadillo segment polarity protein		828.992	608.645	918.659		566.446	773.124	937.027	526.199	701.343	715.627		216.206	606.831	1044.07	929.677	131.166	744.105			854.345	860.245		938.101	1053.75	987.415	448.669		730.011		377.959				93.8193	516.5		245.026
A0A7M6UMS5;A0A7M7GWD1	Multivesicular body subunit 12A				384.968			443.506	483.385	789.705		548.03				508.356	600.185		360.836			724.024	225.023		437.38		642.294			389.63
A0A7M6UMZ6	Pyruvate dehydrogenase E1 component subunit beta	18875.9	9011.7	13387.2	11805.2	48725.9	63002.2	12514.1	14131.7	11570.9	7244.6	9593.38	35552.3	16418.1	22256.8	10853.4	9886.29	43888.5	8625.35	92280.1	11889.2	8490.91	17224.3	6729.73	12299.4	13140.6	11722.2	20355.3	28961.3	11471.3	70875.9	26065	114245	12810.1	46772.9	38252.5	8979.11	45044.5	55410
A0A7M6UN42	C-type lectin 5 precursor		1996.68	1535.14	3582.26	585.719	645.474	1668.28	3423.97	1889.89	2217.18	2293.59		257.6	3911.45	2888.1	2009.05	632.589	2998.76	869.306		2390.91	2155.62		2468.99	3524.77	2648.05		294.349	2550.59	870.931		588.731		416.988	386.772	1596.91
A0A7M6UN72	cuticular protein 2 precursor		1377.98	3224.84	1873.38	1964.2	655.265	1199.84	2462.94	3357.6	1690.9	1234.87	1173.61	581.385	4075.29	1524.09	3405.84		1223.42	2814.97		880.259	1423.9	936.453	2256.49	1426.27	3152.49		2051.19	1904.06	1627.87		1832.62		877.722	2785.53	4207.53		374.792
A0A7M6UN80	cuticular protein 28 precursor	3583.68	468.345	2731.81	938.258	3525.78	3447.33	321.356	1122.04	985.619		735.443	1693.97	4078.13	1658.7	1497.11	840.08	2430.32		2650		756.794	1068.63	1681.52	906.69	1221.63	1090.9	1695.19	2885.8	869.217	3404.92	2217.71	2391.03	795.791	2909.82	3580.73	297.72	4144.01	1409.49
A0A7M6UN87;A0A7M7M1F9	rho-type guanine exchange factor		409.409	274.052	228.765			504.528	362.462	275.315	574.08	406.306	108.256	347.664	433.957	271.788	293.313		306.022			351.83	435.556		370.066	323.543	346.143			313.481				406.864			602.634
A0A7M6UPE5	thioredoxin peroxidase 3 isoform 1	50040.9	17499.1	19350.6	19381.6	49997	47584.4	24130	19157.4	16042.2	20379.8	15902.4	36537.8	47220.8	24388.2	17855.8	18100.2	60906	18546.7	45487.9	16809.5	17541.7	20104.7	29927.5	19830.8	23348.1	26519.9	82303.7	52310.9	15123.4	50002.1	49388.6	66690.3	36347.6	48439.5	49011	12463.5	55937.5	57619.4
A0A7M6UPF4	LMBR1 domain-containing protein 2 homolog				835.913				1305	345.07	680.349	499.417	2265.85		439.026	777.47	275.904		459.745			516.071	539.507		272.658	405.262	400.406			588.617							501.099
A0A7M6UPY6	PIH1 domain-containing protein 1		128.302	238.387	119.859			78.5168	308.074		226.973	61.392			127.78	126.976	143.271			383.114			226.012		248.798	64.2283
A0A7M6UPZ2;A0A7M7L6P3;A0A7M7MKF7	dolichyl-diphosphooligosaccharide--protein glycotransferase		1099.25	1695.86	1899.58	818.694	611.73	1702.84	2623.45	1394.4	841.033	1698.78			2252.48	3001.83	1539.08		1392.6	662.995		1167.98	2059.13		1935.02	2627.46	1527.23			1827.8	765.647	747.609				868.452	1408.56	512.098
A0A7M6UPZ6	40S ribosomal protein S14	3154.28	14585.6	18013.1	21366.9	5410.82	5144.57	19730.6	26309.2	16626.7	13152.3	17622.1	2153.52	1939.75	21732.4	24858	17359.1	3701.59	16268.5	4639.32		13638.1	21300.9	1436.66	21024.9	23355.4	16549	2347.88	3881.69	20068.7	3218.28	5432.51	4168.77	3208.39	2573.17	4675.65	16144.4	4484.84	3711.55
A0A7M6UQ04	Fatty acyl-CoA reductase	328.046	2784.12	2810.88	4138.2	1020.34	1567.39	3352.44	5798.94	2076.68	2064.43	3158.86	619.555	166.349	3353.62	5215.78	2774.97	1034.71	3597.75	2175.33		2484.02	5313.78	408.098	3726.07	5255.71	2921.81	545.37	776.049	2619.81	1515.69	774.468	742.906		487.789	1559.54	2777.65	496.414	765.796
A0A7M6UQ09	selenium-binding protein 1-like	16694.4	23478.9	26290.4	16502.6	11908.4	16214.6	25331.7	19451.3	34449.7	22532.2	21031.2	27312.6	62313.5	26991.8	19393	27266.9	19851.5	17323.6	11549.5	22294.6	19727.2	18727.2	62662.4	21785.3	15839.4	21592.1	31130.9	15380.5	28965.3	10362	16436.2	12082.8	23589.6	20895.7	10646	30659.2	11490.1	9084.96
A0A7M6UQ76	regulator of gene activity protein		654.014	512.122	437.613	167.415	354.954	392.203	524.731	643.676	295.247	880.574			540.951	747.774	354.234	260.788	567.979			604.018	823.399		543.004	814.477	374.554	399.088		537.288							814.163
A0A7M6UQB3	probable cytochrome P450 6a14	17620.4	4256.98	9089.78	5046.89	15052	34969.8	4226.11	6716.47	7777.51	4275.03	7464.16	15333.2	5611.17	6846.43	5942.96	7962.52	18674.9	4996.42	27550.4	1120.52	5109.3	4612.12	10068.3	4935.06	3268.86	6089.02	10058.6	19451.9	3515.9	19373.3	17756.6	17204.3	16382.3	16650.6	24472.4	14297.9	21965.8	17364.2
A0A7M6UQQ6	apidermin 3 precursor		1926.46	1673.37	1203.47		364.137	787.432	718.781	1088.03	449.764	206.36			861.731	1052.91	1575.44		750.902			2483.57	1058.14		877.491	1001.62	867.958			988.542			126.168			224.767
A0A7M6URI6	heat shock protein cognate 3 precursor	26671.4	111286	108193	107288	26829.2	28238.3	118656	128049	104307	102172	108073	18968.8	27273.6	100829	126015	101389	24706.8	107732	27629.1	31036.8	103149	110047	19124.1	110882	114288	109288	42916.7	33212.3	113469	21759.4	38799.8	27603.6	26388.6	16555.5	29811.4	88239.9	29638.1	24499.3
A0A7M6URT9	cyclin-dependent kinase 5	6763.09	6046.84	5505.52	4837.23	5102.34	4480.44	6660.02	5457.63	5196.45	6630.13	5806.88	4018.83	5549.39	5406.77	5199.12	5458.78	5514.34	5475.4	4549.33	2687.08	5495.28	6054.09	5289.86	6119.62	5507.3	6197.91	4095.65	5893.77	5481.46	4662.23	5509.76	4820.97	4747	5137.77	4028.37	5297.02	4838.82	4407.84
A0A7M6US06	Cytochrome c oxidase subunit	10500.9	2875.86	3434.95	9246.09	23815.7	27484.1	4952.7	6388.66	2633.61	3412.27	3290.02	16883.8	5274.29	17566.9	4925.75	4685.52	15813.2	3952.35	57134.8		3491.31	7073.96	2743.1	4681.34	6803.09	5806.02	5945.67	9490.59	3498.63	42124.5	12145.4	63621.3	5714.15	16948.1	16341.7	2268.55	21107.1	27773.9
A0A7M6US76	uncharacterized protein LOC100379261	702.412	1055.02	582.106	1037.2	434.484	972.865	689.15	379.885	781.009	749.019	665.021	657.636	492.571	430.517	676.311	795.709	832.092	869.204	399.548		629.043	582.063	565.645	970.459	687.958	653.597	897.119	817.212	505.043	588.586	1043.57	600.598	792.921	950.95	611.291	520.421	854.4	1313.7
A0A7M6USA1	glutathione S-transferase D1	116252	42891.8	54852.8	27475.6	94985.5	102038	42463.7	31188.1	48326.8	36565.3	29092	149355	340457	28214.4	35090.7	34482	108474	21117.2	69695.1	83504.5	34510.6	36978.6	329524	28946.1	23519.8	33716.9	191690	96929.5	49449.6	57047.7	88994.4	104958	156253	145991	77453	34812.5	90063.4	47954.3
A0A7M6USA7	60S acidic ribosomal protein P1	3010.51	4424.06	11141.7	11970.4	3183.01	3637.92	11561.6	11381.9	11214.1	8841.44	9287.46	1981.04	1757.64	14019.6	14920.3	11401.2	2936.25	8238.72	2389.01	967.968	9172.4	9628.28	1087.68	10604.4	14983.6	11722.3	1997.11	2923.74	11926.5	2900.68	2391.26	2762.13	2367.49	1926.67	3369.66	10808.4	2783.88	2220.42
A0A7M6USN6	enhancer of filamentation 1			323.565	627.079			554.327	499.005	416.193	600.758	717.472			305.929	403.667	428.445		569.271			713.282	565.091		378.37	462.953	544.11		355.405	651.013						368.599
A0A7M6USX2	cuticular protein 4 precursor		1921.19	2008.59	2393.82	1942.41	1684.51	1378.16	2030.08	2235.08	1964.04	1821.05	872.38		4075.38	2734.46	4002.64	1656.74	971.682	3459.88		1464.09	1868.89		2192.73	1368.41	2504.57	533.733	812.881	2251.86	1608.3	958.149	1320.77	1210.47	954.519	1028.16	2514.34	468.787
A0A7M6USX6	cuticular protein CPF2 isoform 1 precursor	2500.31	2615.59	4466.48	1940.6	5644.56	2294.98	1742.53	1591.68	5680.86	3584.4	2877.48			2544.95	1319.63	4701.74		2311.32	2447.4		2371.62	1362.48		1706.85	947.883	2621.01			5941.1	2666.79	1943.88		913.561	1348.26	980.391	5943.8	1187.45	2743.12
A0A7M6USY8	neuroguidin-A-like																		219.808		12463.7	811.845		303.497				1097.23						1855.25
A0A7M6UUP9	nicotinamide riboside kinase	5547.2	3356.27	3472.54	2223.79	4232.04	5188.6	2870.31	2926.97	4171.37	3112.39	3258.15	5622.5	7511.15	2650.14	2677.3	3543.28	5669.87	3372.75	3538.48	4294.01	3266.61	2599.54	6245.02	3046.58	2141.77	2932.69	4048.98	6118.51	3083.33	4486.66	4881.79	4850.22	4921.16	5777.64	3309.26	2875.83	3770.99	3394.27
A0A7M6UUR2	apidermin 2 precursor	44775.4	60087	74729.5	42675.9	37507.7	49086.2	50695.2	45596.3	79051	51744.7	42578	5036.48	19928	32339.2	51633.8	56816.1	28173.2	73495.5	21431	4680.44	87318.6	31157.9	31782.6	42962.8	44639.7	78586.8	73020.8	47758.1	34825.7	30563.3	19986.8	61403.2	51166.8	19887.1	42353.1	123350	63508.2	30826.6
A0A7M6UV25;A0A7M7GYZ1	Protein kinase C	1771.48	1865.96	1597.8	1745.05	1533.35	1131.03	1741.54	1845.11	1510.82	2394.86	1715.15	1252.07	1107.14	2029.17	1745.33	1827.23	1425.42	1836.82	1625.08	1350.61	1883.38	1632.4	975.783	1785.25	1747.22	1997.22	979.588	1647.85	1714.16	1397.52	1909.63	1127.36	1416.98	1271.44	1044.75	1959.99	1518.82	1519.68
A0A7M6UV61	gram-negative bacteria-binding protein 1-2 precursor	106792	9655.78	12736.6	6967.66	98553.5	112872	8754.65	6134.12	9318.43	8592.35	5721.1	86212	46630.9	7388.49	4877.23	7539.23	105198	4887.61	80976.9	61857.2	8126.92	4082.11	124663	6240.05	4064.59	7365.11	26928.2	99149.5	5477.89	92126.1	91443.6	87771.5	101901	108376	95966.8	9353.89	89611.4	86244.9
A0A7M6UVC2	heat shock protein Hsp70Ab-like	31402.8	55129.1	45785.2	64117.8	49388	34145.6	51719.3	60658.7	31715	43677.9	49590.3	38108.1	24248.1	49536.5	52188.8	50614.7	40127.3	60033.4	45082.6	28444.3	56039.3	53941.7	18798.4	56043.1	71435	60708.7	44895.6	42076.1	36203.3	42444.9	38444.6	41292.6	29177.1	26843.1	37283.1	33556.7	41167.4	43159.9
A0A7M6UVD3	peroxiredoxin-like protein	383070	61919	95529.2	49103.1	310962	348673	74285.8	50820	86582.3	73113.2	56569.8	298894	376700	68539.9	54787.6	69678.5	345621	56213	222000	278197	64135.8	59297.6	418114	57758.2	40161.6	70411.7	184778	315313	85375.5	217023	230552	273814	295233	346649	289147	90531	240429	180468
A0A7M6UVF8;A0A7M7GM76;A0A7M7GMC0;A0A7M7GNL9;A0A7M7GNU6;A0A7M7GS00;A0A7M7GS70;A0A7M7GV70;A0A7M7LMH2	calcium/calmodulin-dependent protein kinase		1208.12		708.506				916.149			589.457	358.253		565.241	652.627	721.888		1186.59	817.634			860.528		423.296	807.174							436.955						725.335
A0A7M6UVG4	cuticular protein analogous to peritrophins 3-B precursor	2194.73	15021.8	21897.8	16309.7	1503.5	2396.07	17601.7	17507.5	15651.4	19456.6	16345.1	1161.02	1581.82	16192.6	18528.5	17870.3	1929.3	14957.6	1690.33	1724	17163.2	18826.4	2335.26	17416	13872.2	21582.2	1848.22	2304.87	22078.8	1397	1978.57	1435.15	2188.09	1254.99	1211.02	26121.9	2111.48	1647.55
A0A7M6UVH3	NF-kappa-B inhibitor cactus 1		665.133	1047.41	395.017	393.162		649.411	456.102	1108.09	1534.06	679.127		593.544	557.482	813.719	702.953		542.255				556.951	728.366	388.625	283.87	645.576	407.286		541.49		437.732				884.53	2718.41
A0A7M6UVN8	uncharacterized protein LOC726031 precursor		899.396	433.492	635.915			358.036	599.194	1209.71		947.337			773.044	740.284	1349.47		419.857			224.332	341.775		627.311	247.614	410.437			528.484							604.053
A0A7M6UVP7	5-demethoxyubiquinone hydroxylase, mitochondrial		426.121		744.835	1606.99	979.6	590.862	435.875	533.405		553.355	702.275		639.26	529.729	628.379			1825.38			579.872		527.185		479.973	471.284		649.218	1344.02		1902.39			1131.69	582.398
A0A7M6UVQ5	adenylate kinase 1	226669	30349.5	49860.6	26503.1	230579	194124	33986.1	32919.9	31212.1	35031.2	30220.7	203927	105980	23407.2	27899.9	30292.2	159463	42807	219071	142925	35572.5	36503.9	119289	30880.2	22171.5	39530.4	124114	216602	26470.9	203937	160779	175456	181041	156090	204365	34537.6	140286	181422
A0A7M6UVZ7	Peptidoglycan-recognition protein	59191.6	23026	41372	17132.5	52661.6	70049.3	20209.7	18108.1	29214.3	26414.1	18791.3	52237.7	33374.3	24361.4	17936	21987.2	63520	15908.9	51775.5	28970.1	19444.8	17452.5	81340	20280.1	11469.4	21266.5	17510.9	63917.1	36702	46105.6	52498.6	45017.1	72044.7	59600.6	58865.9	31707.1	55082.5	49809.9
A0A7M6UW21	quinone oxidoreductase-like protein 2-like	18840	8412.86	8619.86	8987.92	16071.8	16197.1	9777.51	7203.27	6782.69	9580.6	7467.25	14337.7	18157.7	8860.33	7616.59	7762	16308.1	8362.04	12119.5	18788.4	8672.68	8394.36	18388	7955.95	8787.21	10496.4	20138.6	18599	6617.09	15315.8	18526.3	16302.5	19263.2	17189.2	18912.8	6560.06	20528.1	15617.6
A0A7M6UW24	Superoxide dismutase	285910	48279.9	58802	55762.8	260608	281595	72792.2	50545.9	38417.4	53539.1	42516.3	185896	309993	59288.6	45275.6	43458.5	323005	57079	213203	219717	60257.2	60302.2	200315	57422.5	70374	70592.9	490188	352163	44093.1	290819	336231	305401	330842	312990	302696	33130.3	399374	353249
A0A7M6UW28;A0A7M7MU51;A0A7M7MU62	uncharacterized protein LOC100578262			261.065	206.199	394.704			99.7686	113.826		144.671	129.752			188.804	61.7666		83.4664						98.7975	167.028	131.598			157.609							22.4062
A0A7M6UW36	uncharacterized protein LOC724300	938.519	2051.44	1419.45	2321.67	1003.52	840.024	1783.52	2370.15	875.319	1314.36	1712.31	1110.35	721.971	1852.77	1908.55	1761.56	333.243	1924.19	1008.22		1763.14	2105.85		1903.6	2499.28	2323.04	917.318	961.028	938.199	756.084	929.176	1183.37	1902.36	745.656	737.429	1038.47	265.75	1046.6
A0A7M6UW73;A0A7M7IHS6	glutamine synthetase	83995.5	160248	128756	110009	85462.4	91026.2	149717	134596	160454	161652	136443	81996.9	101619	163044	111645	136927	64189.5	114179	78707.8	72296.9	115528	162025	50661	138017	108891	129799	97938.6	77689.3	147433	73003.1	69109.3	98292.5	49732.1	89409.3	83230	141654	89727.9	105751
A0A7M6UWA6	cuticular protein analogous to peritrophins 3-D precursor	4348.46	3408.98	4613.4	3258.01	1776.32	3527.45	3094.11	2706.81	2045.01	4637.36	1577.49	740.382	1481.28	1984.51	2960.21	2161.95	2515.98	2850.7	1789.54	1863.41	3665.78	3966.83	2396.19	2759.7	2572.94	4109.21	2135.76	1803.28	2657.8	1643.23	2401.54	2349.89	2213.94	1177.27	2618.56	3182.14	4220.33	1333.81
A0A7M6UWD5	regulator of chromosome condensation	1251.07	2750.68	2610.6	3072.28	1166.38	1048.99	2732.4	3250	2870.98	2594.07	2860.51	1004.39	644.015	2287.21	3239.2	2514.14	862.453	2817.76	774.776	1309.99	2924.41	2398.03	730.144	2770.57	3084.88	2895.35	1250.05	856.455	2352.66	968.154	1436.7	522.909	759.815	779.28	1074.02	2362.83	1103.81	750.32
A0A7M6UWE2	filamin-like	4515.41	16507.8	14472.6	14734.3	4513.08	3771.99	13742.5	15619	15756	15818.7	16745.9	4679.77	2907.57	15068.3	16441.9	17041.7	3004.93	15433.5	4441.06	3801.89	15166.2	13617.9	2079.06	15619.1	15403.1	13778.7	3819.78	3403.81	16643.9	4495.61	5338.83	4310.17	2723.94	2557.7	4498.32	15669	3501.45	4514.72
A0A7M6UWI2	cuticular protein precursor		1064.41	964.887	1403.11			781.144	1528.36	2556.51	1011.01	2731.13		416.157	1374.86	1696.92	1871		1210.74			1032.25	820.986		1395.78	1598.33	1071.03			1189.09							1081.69
A0A7M6UWL1	cuticular protein 6 precursor		1178.87	787.918	1586.9	263.84	369.53	822.021	1013.33	852.367	1069.15	1354.05			1295.67	1664.62	1183.54		1490.86	1194.89		734.539	1162.89		1354.54	821.367	1124.36	487.729		738.082	345.369	462.067					1170.2
A0A7M6UWL5	dehydrogenase/reductase SDR family member 4	8111.91	4163.96	4879.42	2646.31	6828.97	8554.08	3140.11	3616.45	4455.01	2691.73	2785.49	8186.62	13932.3	3396.63	2719.83	3112.88	7421.32	3286.18	5955.23	13670.2	2527.93	3847.71	8580.71	3196.48	2105.19	2555.86	15091.2	6841.14	4237.32	5215.55	15552.7	5231.29	7992.1	7142.69	8578.37	3436.33	12928.1	9637.98
A0A7M6UWL9;A0A7M7L636;A0A7M7L6L5	cytochrome P450 4aa1-like			1257.43	118.055		799.965		298.317							68.6883							1062.89		324.666	300.1		270.463					1242.84
A0A7M6UWP8	larval-specific very high density lipoprotein precursor	2625.3	11466.1	42172.8	9702.29	1660.15	1410.32	8178.53	18922.5	56139	18605.4	15959		757.334	15050.7	10144.4	9671.49	2657.9	10975.9	1477.94	2152.31	14537.8	8953.01	3031.21	16802	10106.8	10475.6	1135.19	1595.1	22084.5	1162.65	2541.46	972.898	2875.43	1217.29	2949.54	13047.8	4005.35	3341.14
A0A7M6UWS6	cytochrome b-c1 complex subunit 10	6273.44	2278.95	3428.03	8178.64	15360	26068.9	3711.08	6215.19	1767.41	1843.53	2377.21	14418.2	4423.32	16451.1	4309.04	3693.4	17292.9	2465.17	47314.2		2410.28	5660.1	1314	4249.95	6766.72	5020.6	3756.22	7520.29	2967.42	44971.8	8802.62	71506	5566.98	20846.6	13595.6	2495.34	22079.9	27821.3
A0A7M6UWU3;A0A7M7L482;A0A7M7L4X9	transglutaminase	719.599	2247.47	1590.63	2815.74	875.144	1018.24	2091.6	3482.29	1791.84	1068.99	2495.35	1218.99	1147.8	808.887	3523.02	1616.24	1089.11	4140.2	780.626	3143.68	3193.43	2468	992.604	3893.19	4546.46	2738.6	1635.35	747.607	1623.93	763.714	1207.97	1017.83	1629.24	475.27	1022.86	1556.19	798.549	1595.23
A0A7M6UWV3	ubiquitin-conjugating enzyme E2 G1	11027.8	12338.8	10509.2	8684.44	10428.9	9713.48	9345.48	8005.23	8991.09	11564.2	9613.11	10016.8	11717.4	8465.3	9720.1	12663.6	9341.37	10730	8724.56	13675	12027	8496.02	12057	10893.6	9242.64	11398	10634.5	10507.5	8795.03	10914.6	11962.9	7296.36	10931.6	9142.85	9802.44	8573.81	9721.16	9210.9
A0A7M6UX09	2-hydroxyacyl-CoA lyase 1-like	874.163	1680.13	1898.5	1790.07	1410.24	1381.58	1823.06	1975.48	2171.39	1369.56	1556.39	920.103	1127.78	1957.4	1806.56	1940.69	1295.7	1373.55	1001.13		1542.26	2679.62	648.141	1948.12	1411.38	1891.09	1030.82	867.395	2216.67	948.241	2023.97	1161.34	1216.16	366.942	1491.94	1720.42	1949.7	980.49
A0A7M6UX13;A0A7M7H0D2	non-specific serine/threonine protein kinase	728.396	2284.28	1869.4	2215.89	460.636	819.247	2156.1	1749.09	1677.56	2202.16	2051.67	789.631	696.071	1985.01	1897.07	2117.08	728.193	2286.38	850.454	337.684	2082.05	2044.07	451.256	1942.81	2063.23	2203.42	1274.34	1312.97	1809.59	969.806	866.052	909.109	597.735	823.572	794.201	1785.42	826.304	862.244
A0A7M6W5F7;A0A7M7MQP9	troponin C type IIa	14325.8	3248.77	4618.24	22868	60498.8	18197.8	3317.89	19783.5	2746.74	4190.37	4704.67	51974	7186.75	21723.3	6019.81	10546.2	16046.5	5233.63	96986.4	13224	3633.01	7570.69	6025.63	2659.67	5013.57	10624.7	6860.04	24462.3	8753.52	69667.6	42810.4	54338.5	22920.4	15631.5	44035.6	6127.77	31860.8	24976.9
A0A7M6W5S3	NADH-ubiquinone oxidoreductase 75 kDa subunit, mitochondrial	3715.93	226.749		1518.69	8817.32	5838.6				700.545		4926.74	1737.25	742.718		1390.03	9998.92	1751.91	19011.4	2100.29		1940.54			1144.18	1208.28	495.087	3895.93	1511.89	19344.4	4859.84	18164.9	2558.07	6062.07	7333.15	3060.97	11128.2	10951.7
A0A7M6W5U3	peptide-methionine (S)-S-oxide reductase	4976.55	3130.37	3306.75	2185.08	3089.95	4013.24	3268.86	2874.03	3319.28	3280.45	3384.39	4031.09	4780.8	3690.41	2544.24	2795.5	4352.63	3193.68	3413.84	5718.57	3397.86	2718.72	5037.9	3159.71	2435.46	3069.22	3453.95	5695.67	2821.72	3047.51	3902.71	3586.81	3504.95	4326.2	3840.59	3410.84	2797.67	3666.8
A0A7M6W5Y2	Putative lipoyltransferase 2, mitochondrial	8259.32	1779.24	1561.16	2095.16	5879.48	4257.37	1622.36	1328.05	1378.84	2466.73	1772.59	4120.85	3959.96	1809.19	1677.33	1361.72	4934.18	2251.18	3771.61	4478.38	1515.04	1825.14	5531.2	1623.93	1769.25	2511.48	5722.89	6713.21	1872.33	4830.65	7279.29	4884.75	6309.85	3269.79	5654.64	1179.43	10571	6546.18
A0A7M6W603	cuticular protein 5			438.358				713.134		1256.94	638.837	652.804			1026.12		670.254		328.313				379.73		813.497	315.129	535.393			848.745							508.145
A0A7M6W8F4	protein-synthesizing GTPase	8383.5	28226.9	20911.1	23607.3	6762.41	7010.94	21213.9	21475.1	18766.9	23232.4	22119.5	5910.11	9302.83	21675.2	23843.4	22911.2	5463.28	25515.1	6846.8	9342.7	25842.9	24531.1	4386.9	26368.5	24064.8	23653.7	13906.4	6688.36	19589.9	5856.64	9704.11	6679.47	8422.15	4649.89	7444.63	18956	6866.2	6156.87
A0A7M6W8H3	apidermin 3 precursor	9819.74	131799	139839	82463	4309.31	5290.51	94437.6	84271.1	157512	128855	83138.7	603.774	13063.1	135629	101735	103304	4073.6	96980.1	6613.67	2468.07	119017	74165.9	3135.24	95534.1	78350.7	96905.7	5149.44	6146.15	159340	2365.36	3151.68	1952.1	11042.6	1478.33	5415.81	78555.4	5761.26	3972.15
A0A7M6W8H4	thioredoxin reductase 1 isoform 1	88057.2	61277.3	74901.7	57107.7	86744.2	79360.9	73424.9	52060	71613.8	72571.5	66306.2	53665.4	78075.6	66700.1	60065	74396.3	69348.2	58590.7	68796.2	42162.3	53952.2	59200.3	47613.9	70601.5	53074.6	77010.9	89127.1	89047.1	68858.8	47354.4	84019.8	82208	51389.2	72145.8	67334.8	68440.6	63404.4	61034.8
A0A7M6W8J9	acyl-CoA synthetase family member 2, mitochondrial precursor	10272	5932.41	7580.61	4706.27	6707.25	6682.55	5461.5	6063.01	7751.34	5735.93	7072.47	10704.1	18383.4	6204.85	4617.54	7169.97	5865.64	5390.58	3825.65	10569.1	5065.57	6200.38	14975	6817.05	2895.41	6154.34	12896.1	5978.67	7334.76	2747.54	11469.9	5323.31	7829.75	7358.75	7120.46	8624.63	7296.8	5852.44
A0A7M6W8K2	vesicle-associated membrane protein 7	3172.63	5588.17	6244.25	3997.54	3576.87	2372.17	5757.65	6104	7168.36	4080.36	6038.84	2871.04	2496.82	5787.55	6084.17	6640.47	2174.41	5930.8	2483.19		4555.33	6397.53	2967.39	4966.12	6217.91	5466.26	1952.37	3093.95	6905.12	1671.55	2640.11	1950.21	1697.55	1918.31	3460.84	6101.7	2928.95	1968.98
A0A7M6W8L2	cuticular protein 1 precursor	483.559	7890.76	11107.6	7924.92	1979.35	1417.44	7782.97	8632.75	15879.3	9928.24	8178.2	462.027		13346.3	9670.96	13295.5	1158.24	5131.37	6261.01	433.091	7632.71	5326.51	1129.29	10670.8	4741.24	9604.73		843.521	9571.83	1955.8		367.245	614.95	552.319	1197.59	9125.64	90.6777
A0A7M6W8L3	cuticular protein 27 precursor	986.045	1116.93	880.171	937.608	1229.82	797.325	825.445	736.561	875.51	683.614	1033.9		847.738	807.742	978.575	1138.43	1558.09	777.028	186.437		880.931	1013.17		1167.73	1207	1181.77	1056.44		942.888	870.338		790.493				802.309	568.783	493.715
A0A7M6W8L4;A0A7M7H7U6	uncharacterized protein LOC551635 precursor		621.85	1001.06	726.436			797.438	1279.77	1303.29	841.7	932.155			777.89	973.891	850.619	313.962	780.061			501.422	744.287		716.654	626.183	779.978			1290.78				456.748			1004.39
A0A7M7FXH7	ras-related GTP-binding protein A	4632.68	6447.78	7426.93	6183.47	3978.02	4663.77	7600.93	7989.31	6661.16	6546.1	7240.06	2612.19	3212.11	6297.18	7961.37	7580.19	3397.04	8205.59	3211.25		6572.29	6926.13	3322.94	7757.22	5928.25	7557.48	4511.71	4035.84	7978.17	3289.82	3553.63	4217.48	2790.13	2436.02	3640.91	6936.88	4396.19	4141.9
A0A7M7FXI0;A0A7M7GPU3	Late endosomal/lysosomal adaptor and MAPK and MTOR activator 4	1207.62	753.829	3445.68	3491.13	1025.31	1606.51	3633.13	2274.82	2424.51	3538	2077.11	812.923	1935.14	1722.35	3011.44	2923.7	616.703	1187.2	441.887		1519.09	921.227	2743.17	4056.57	2905.41	2541.64	849.19		2305.38	1493.97	854.923	1528.29		697.327	820.634	3237.57
A0A7M7FXJ4	39S ribosomal protein L30, mitochondrial		424.625	438.094	852.872			560.335	770.773	656.655	481.548	417.337			914.096	545.073	475.145		562.116			435.066	1015.63		836.256	437.093	655.766			677.941							783.966
A0A7M7FXK5	Eukaryotic translation initiation factor 4C	19920.4	21992.4	25640.8	26249.8	17625.3	16481.2	27502	18326.5	26679	29513.3	24970.1	15735.4	16857.5	23644.1	24324	25596	15890	22469	17934.8	3072.56	24726.6	24322.5	17439.1	18947.7	23848.4	33052.2	12877.5	17830	23765.8	16669.7	17034.6	15538.5	21670.8	16479.4	25243.6	23151.4	12652.9	13515.6
A0A7M7FXK9;A0A7M7GPJ6;A0A7M7GQK1;A0A7M7LM67	protein neuralized isoform X1		929.304	1209.75	965.604		312.905		698.893	1321.83		943.703		325.808	965.89	1013.45	908.24		798.818						911.2	1153.48				914.949				736.399			879.387	187.43
A0A7M7FXL2	titin	3513.29	11365.9	7974.08	9584.8	3966.48	3926.26	6443.81	11364.9	10080.9	8237.62	10363	3204.54	2505.66	7974.63	13000.7	8541.3	3368.92	10559.9	3993.58	2337.17	11141.2	9639.57	3086.19	7941.82	12678.9	8398.89	3097.47	3158.71	8940.73	3513.07	4126.44	4103.91	2750.48	2564.54	2652.44	11801.2	3137.46	3572.43
A0A7M7FXM2	gamma-aminobutyric acid receptor-associated protein	805.475	3175.08	2460.71	325.157	1679.58	2556.34	548.861	3390.16	2023.34	597.776	1767.68	1663.42	2460.35	1098.73	2513.92	893.735	2290.2	1366.71	2568.14	1747.68	1451.26	2579.97	1518.69	415.158	1540.75	1185.02	2328.84	2941.35	1392.69	903.657	2095.2	2388.3	2707.64	1056.51	986.247	2788.77	1746.34	1940.01
A0A7M7FXM9	vanin-like protein 1		10988.3	30796.5	11101.6		1425.66	15343	14330.9	35096.6	26365.9	30847.7			28523	17995.9	29760		15547		11834.4	20954.2	10212.2	1741.44	18527.4	8862.29	17378.4			33558.6		531.598	803.278	1626.49			30615.7	605.898
A0A7M7FXP8	U6 snRNA-associated Sm-like protein LSm2	1395.66	2650.38	2790.6	2715.06	1146.32	1158.83	2489.89	2416.15	2279.26	1958.71	2303.82	997.559	1044.88	2234.67	2805.43	2418.56	1022.69	2777.2	1032.17		1941.1	2440.3	737.622	2680.12	2243.45	2215.21	808.603	1260.18	2495.42	872.293	979.208	1278.91	675.597	511.456	851.068	1525.66	700.854	942.146
A0A7M7FXR6	Multifunctional methyltransferase subunit TRM112-like protein	3883.55	5474.43	5134.38	4581.78	3071.39	3295.59	5058.52	3745.52	4704.17	5980.33	4843.07	2945.33	4267.32	5170.71	3388.14	5008.64	3449.33	4548.64	3285.23	4582.66	5828.32	5153.24	4327.14	4633.42	3344.7	5055.87	3971.67	4232.06	5176.92	3282.43	3740.27	3298.16	4919.5	3222.11	2939.36	4661.94	4854.59	1896.79
A0A7M7FXS7	uncharacterized protein LOC724160 isoform X1	315.124	438.474	604.002	414.713	490.641		433.58	451.786	1023.82	567.404	414.844		266.824	585.259	544.974	609.622		654.351	231.381		542.151	397.714	374.851	665.241	586.671	394.645	391.422		772.546	411.565						681.534		431.002
A0A7M7FXT8	Chromatin modification-related protein MEAF6		908.168	274.862	851.939				836.718	551.036		593.462				732.223						1057.62	638.573		835.042	611.675	771.912			736.471
A0A7M7FXU8;A0A7M7GXG2;A0A7M7GYK4	hamartin isoform X1	302.677	246.719	371.688	485.927		303.616	287.611	263.419	478.241		403.461		329.212	330.766	316.799	250.92		558.062			430.484	463.735		331.592	329.876	400.823			358.011	609.343
A0A7M7FXW2;A0A7M7GZU4	integrin alpha-PS2 isoform X1	2289.85	3096.93	2624.24	4827.45	3160.62	2257.98	3709.99	4692.51	2954.83	2852.16	3398.27	3228.56	2067.88	3583.83	4787.05	3357.88	2060.8	3101.66	4049.86	3143.69	3866.82	3634.25	1842.89	3798.68	4508.17	3961.22	1740.32	1463.7	3204.44	2522.48	2306.92	2828.43	3067.73	1578.37	2492.53	3699.12	1703.02	2528.71
A0A7M7FXW7;A0A7M7FYS9;A0A7M7GAL6;A0A7M7LKC5;A0A7M7RBN6	Histone H2A	4616.49	11794.4	13149.8	13250.3	4059.34	7677.05	16264.5	20564.2	12809.2	8588.68	11729.7	3674.73	1486.01	4640.17	14868.4	11264.3	2771.31	5457.42	6599.17	1404.05	9422.73	12736.6	2080.57	10761	14542.9	4813.95	3753.6	5798.72	11123.4	3680.29	3621.06	3479.84	5004.47	2355.99	3402.28	8915.03	3690.11	4261.01
A0A7M7FXX6	endocuticle structural glycoprotein SgAbd-1	1848.8	590.102		1285.3	2664.65	2570.19	641.197	429.06		1070.79	827.833	3142.28	2295.93	1573.78	1088.14	347.971	2283		6552.79			1579.74	1152.09		635.157	1000.24	2373.15	3482.92	937.063	2910.78	2662.19	5537.4	4245.19	2374.85	2733.34	768.777	2782.64	2958.73
A0A7M7FXY2	NPC intracellular cholesterol transporter 2 homolog a	84383.9	46331.6	58132.2	34315.9	50589.4	90538	47985.9	37084.5	60290.8	50107.8	43167.8	42284.6	51743.4	47916.2	43974.5	54376.6	66231.6	43519.6	41821.7	15861.6	45034.6	37690.2	88364.1	42259	32591	49799.8	23771.3	63467.1	68554.4	43253.5	50571.1	42688.9	59236.2	47567	63285.7	81109.2	53093	42256.2
A0A7M7FXY4	malignant T-cell-amplified sequence 1 homolog	18826.4	20302.1	21750.4	17725.9	11452.3	14569.6	22031.5	15134.7	21352.5	21870.3	16584	16872.7	19119.7	19260.5	17427.5	21710.3	14620.4	19988.1	14025.9	5458.11	20566.7	18729.3	16546	21326.1	19895.3	22780.8	13582	13254.7	15424.2	12823.4	15892.7	12188.3	19311.2	13561	14541.2	16366.2	18604.7	12619.6
A0A7M7FY03	NF-kappa-B essential modulator	710.197	1168.95	997.94	1431.03	717.35	623.586	1217.29	1279.14	1162.86	1334.06	1218.19	658.565	827.494	743.119	1569.92	1537.67	864.68	1085.44			1118.67	1376.51	717.073	1017.35	681.079	1487.2	487.728	652.545	894.977		777.818	1335.71			360.644	1328.66	777.292
A0A7M7FY10	Nucleolar protein 10	404.803	1111.52	694.165	1022.3		633.736	932.125	1416.4	901.476	902.907	1063.42			569.714	1201.87	1012.56		764.006			1061.79	1102.01		857.495	1378.92	899.076	176.159		1260.39			238.061			310.524	624.13		683.935
A0A7M7FY12;A0A7M7GS99	ran-binding protein 3 isoform X1	2578.59	3603.16	4025.11	3380.78	2362.4	2106.23	3515.38	3188.22	4438.04	3869.01	3360.46	2063.1	2921.69	3671.9	4113.68	4466.09	1926.18	3501.77	1395	1902.48	3350.76	3161.47	1748.51	3427.56	2581.8	3922.16	2750.81	2511.29	3688.16	2303.21	2486.76	2316.94	1976.57	1252.43	2680.68	4635.19	2103.73	2154.5
A0A7M7FY19	Bis(5'-nucleosyl)-tetraphosphatase [asymmetrical]	10917.9	3604.49	5273.81	2746.42	6280.19	10213.9	4273.03	3482.62	4379.45	4525.87	3241.67	8327.24	7980.06	3606.65	3709.27	4072.06	8543.07	4238.93	7685.67	6922.31	5112.71	3912.67	8747.99	3202.67	3545.45	4903.28	5815.68	8931.42	4628.76	6512.83	7778.3	8016.23	8314.75	11211.2	8181.98	5773.04	8212.75	6258.26
A0A7M7FY20	iron-sulfur cluster assembly 2 homolog, mitochondrial	4232.19	2016.48	1778.63	2082.16	2562.1	3304.82	3224.23	2186.47	1428.1	2348.78	1853.39	3348.8	3704.89	2581.62	2220.38	2071.75	3504.74	1861.1	3129.48	1917.69	2163.31	2588.47	3159.51	2208.92	3803.82	3043.77	5779.72	4067.58	1662.19	3454.09	4598.02	3036.01	3502.97	4214.54	3631.04	1008.66	3506.25	4163.23
A0A7M7FY63	WASH complex subunit 1	641.824	1303.61	920.492	1277.67	1089.27	1321.96	1605.75	1465.05	1655.08	2243.83	1392.67	590.148	1194.21	1314.07	1992.23	1420.79		1557.62	469.846		1332.53	1374.45	1400.32	1545.11	1476.99	1389.14	863.171	1151.43	1579.37	779.96	960.171	1273.58		621.041	930.27	1869.6	1656.07	463.526
A0A7M7FY69	Elongator complex protein 5	940.807	2028.54	1461.2	1476.31	1411.9		1474.04	1540.8	1606.65	1456.5	1449.36	2311.86	445.037	1198.15	1755.71	1661.27	824.414	2544.09	689.246	2081.88	2475.05	1184.52	476.5	1569.41	1619.64	1924.72	1446.35		1719.3						1185.18
A0A7M7FY74	ras association domain-containing protein 2		709.346	249.548	509.225			339.227	365.978	780.432	930.364	595.79			573.225	484.9	884.849		260.222			798.893	537.616		564.863	954.649	703.495			506.722							816.172
A0A7M7FY77	nucleotide exchange factor SIL1	3360.39	3384.67	3010.76	3366.92	2996.28	2806.1	3430.7	3441.12	2995.42	3718.27	3258.71	2225.35	2983.85	2855.64	3622.15	2997.52	2605.55	3941.08	1579.25	2335.18	3729.32	2948.82	2531.7	2871.53	2754.46	3626.41	3779.46	4300.78	2930.04	1710.67	3532.21	3038.19	2825.86	1934.47	2454.13	3040.16	3011.75	2094.61
A0A7M7FY84	40S ribosomal protein S20	2280.32	14178.4	13271.4	17882.1	3609.33	3959.78	14583	21127.3	12825.1	10788.8	12933	1612.11	1594.82	15731.6	19978.5	14295.7	3371.87	12764.3	3901.57	1979.64	11604.5	18900.8	1280.9	16498.1	19642.7	12588.1	2625.08	2964.23	14493.9	3701.14	3070.73	3894.76	2006.26	3036.74	3478.69	11067.8	4534.4	3398.86
A0A7M7FYA4;A0A7M7GVW8;A0A7M7GXR7;A0A7M7H068;A0A7M7L1X7	PRKC apoptosis WT1 regulator protein isoform X5	1553.53	1652.05	1387.23	1506.53	1039.47	1020.46	2018.69	1521.19	1501.82	1653.16	1586.02	1027.82	1945.4	1367.12	1937.41	1756.75	795.695	1791.07	1258.17	1599.18	1697.69	1537.88	1094.92	1610.54	1240.43	1736.34	1355.24	1413.04	1915.75	794.592	1430.98	873.205	1197.95	758.263	870.101	2483.59	1173.19	987.042
A0A7M7FYB3	Protein C10		605.555	936.19	890.447			648.26	445.511	619.971		637.335			640.047	643.311			636.544			532.434	522.354		677.096	618.338	484.147			582.142							613.046
A0A7M7FYB5	Homeodomain-only protein	14931.5	4288.25	7259.77	6616.76	15049.9	10695.5	6251.37	4313.82	3637.92	7827.79	4924.99	13608.4	8761.93	4648.41	3921.52	6634.17	12859	6858.16	14055.2	7956.01	5111.84	4104.52	12840.6	7443.35	4369.62	6138.89	7235.48	13357.9	3491.48	11507.8	10959.6	10404.8	13071.4	11662.5	14800.9	4679.21	11234.6	9427.87
A0A7M7FYB7	uncharacterized protein LOC726407			1155.17				315.038		913.986					521.113							382.717				255.741					759.601						580.515
A0A7M7FYC9;A0A7M7GVU5	toll-like receptor 4 isoform X3		4067.45	6177.3	4543.01	713.689	1453.22	6157.83	5567.93	8408.12	4029.66	5250.3	1038.63	756.65	5398.34	4583.73	4972.36	853.09	3019.73			4574.58	5470.17	548.441	4695.74	5362.25	3466.46		2147.89	7607.11	248.339	1822.66		1083.86		2097.31	5226.78	275.468
A0A7M7FYD8	Methionine aminopeptidase	794.041	527.241	564.634	674.851	272.999	463.094	652.643	396.595	536.016	695.694	533.624	447.71	884.268	641.916	512.708	601.827	418.667	431.192			504.378	620.254	800.761	596.598	623.783	653.878	750.162	434.835	526.463	449.958	788.506	383.404	1655.98	337.607	476.606	824.048		682.577
A0A7M7FYE4	mitochondrial import inner membrane translocase subunit Tim9	497.883	273.724	441.211	455.079	232.234	1406.72	365.796	427.187	502.648	306.896	230.929		594.405	719.605	341.373	497.204		837.448	1266.82			626.895	602.06	380.089	460.471	643.481	630.869	726.945	641.062	865.324	903.037	719.751		456.322	847.688		552.237
A0A7M7FYF7	Sulfhydryl oxidase	8400.96	5023.19	8334.36	5288.73	5764.25	8916	6368.25	5909.93	6938.53	5949.61	5820.57	4906.78	6385.42	6595.05	5907.85	6568.84	7781.95	4247.01	7284.47	6729.01	5535.46	5270.96	7432.31	5785.44	3856.89	6328.45	3092.77	11659.3	8568.7	7926.19	6735.87	4662.06	7923.17	6432.69	6869.96	7453.57	7329.23	5935.51
A0A7M7FYF8	Peptidyl-prolyl cis-trans isomerase	985.854	874.007	958.247	980.373	641.774	1294.06	1017.18	772.679	1234.2	926.693	1247.46	1045	705.386	1106.13	818.201	984.448	745.399	751.256	1147.58		1038.38	955.581	950.359	829.116	655.023	848.151		1420.89	940.043	367.355	411.231		391.238		427.294	901.391	700.466	469.911
A0A7M7FYG1	uncharacterized protein LOC724988			176.766		509.911	302.683	249.58	645.476			259.56	290.376		1436.99		205.864	561.123	284.965	532.182			575.615		297.093	531.088				479.514	830.971	170.368	481.506		226.595	164.117	304.677	253.025	647.281
A0A7M7FYG3	UPF0489 protein C5orf22 homolog isoform X1	1566.86	3040.68	3422.52	2039.99	1202.03	1533.05	3148.06	2735.83	3476.88	3067.75	3186.4	941.998	1812.19	3231.05	2954.14	2967.6	1519	3237.91	1239.32	2218.25	3868.36	3254.51	1523.59	2554.39	3487.92	3601.59	1751.5	1804.58	3465.62	1257.27	1768.54	1706.98	3085.03	1168.33	1094.26	3690.67	1727.64	872.929
A0A7M7FYH1	protein lethal(2)essential for life	12206.8	16686.6	13585.4	17287.5	14448	14255.2	18003.4	15912.5	14773.2	16638.4	17135	9755.15	12076	16663	13323.9	18359.1	14538.5	19173.6	14174.6	6017	17528.4	15776.8	9410.88	16345.8	12973.8	19934	18242.7	14661.7	15683.9	11654.9	12381.1	18253.1	10256.8	16218.6	13146.8	14513.1	17979.9	19082.4
A0A7M7FYH2	replication protein A 32 kDa subunit	359.905	1320.78	939.516	1381.33	596.164	540.318	1199.42	1175.66	1702.11	1373.17	1579.59	414.254	385.929	1085.12	1221.47	1436.03	541.805	1958.28	482.372	743.443	1578.18	1098.83	267.042	1306.19	1271.07	1274.08	957.189	817.278	1196.08	411.901	778.22	455.739	576.282	643.915	531.035	619.037	911.411	889.254
A0A7M7FYH3	phosphomevalonate kinase	1301.13	3009.25	3035.08	2268.1	1364.23	1578.73	3244.87	1867.35	5165.64	3824.37	2543.53	1551.25	2581.14	2926.89	2970.83	3656.88	1602.52	2257.04	1375.28	3373.14	3484.95	2811.05	2563.9	2578.08	2503.43	2754.24	1327.9	2072.19	3547.88	1283.88	2045.81	1323.58	1678.33	1022.32	1430.41	3239.8	1323.12	1249.12
A0A7M7FYH4	NADH dehydrogenase [ubiquinone] 1 beta subcomplex subunit 4	6123.17	1256.63	2576.69	4848.2	15593.1	24575.2	2826.17	5305.74	1641.67	1197.76	2367.32	12173.7	2691.2	12773.4	3643.38	2982.73	16032.9	2175.35	30824.5		1504.32	4758.8		3668.76	4336.24	3588.63	2600.94	7303.88	2858.33	28957.2	6635.4	45916.1	2393.46	15404.3	13299.2	1659.24	15404.1	18658.3
A0A7M7FYH5	protein TIS11		174.38	471.617	124.209			326.07	123.452	389.411	383.444	364.611			429.645	341.197	141.09					220.026	91.507		298.14	362.704	228.6	92.9941		340.385							465.881
A0A7M7FYJ0	60S ribosomal protein L37a	3232.14	21032.3	19774.9	9541.47	5316.07	6763.65	18516.9	31654.5	20279.3	10816.8	20622.5	3548.93	2936.88	16899.4	30235.7	9907.59	5482.52	18378.6	6352.26		14172.6	23673.9	1138.23	17554.6	27809.2	13650	3316.43	3205.58	25545.4	5036.86	6040.9	5060.06	3238.49	3230.69	7504.92	17831.5	5243.8	3999.6
A0A7M7FYJ8	CCHC-type zinc finger protein CG3800	3446.43	3687.1	3113.18	1311	1304.95	2057.57	2175.64	2883.98	3159.19	2948.68	2433.22	1257.98	2706.69	2954.67	2556.43	1484.85	1341.38	3082.99	1923.1		2905.4	3409.45	2341.83	2282.45	2673.77	2311.74	1854.35	1447.78	3206.64	1361.66	2917.75	1903.58	1751.07	1842.26	1771.87	3477.45	2835.11	2132.11
A0A7M7FYK2;A0A7M7LND3	gem-associated protein 5 isoform X1		246.816	505.525	183.134		169.971	347.54	279.649	524.611	335.896	365.769	156.476		264.966	382.184	198.503		242.207			399.748	283.443		453.655	158.789	387.782			354.357			214.865				433.293
A0A7M7FYK5	MICOS complex subunit MIC10		677.292	413.293		1696.27	2822.97		1653.9	315.112			1168.44		538.266	1264.01		2179.71		6964.53			1305.57			565.896			1107.69		2233.35	1739.28	6387.39	939.776	1355.1	1099.81	658.146	2981.73	3180.36
A0A7M7FYK6	cytochrome P450 9e2	7163.48	19597.3	22849.5	22413.2	9319	15132.4	19904.9	30071.1	18374.8	20447.4	23606.2	4943.94	5471.27	10563.9	15293	20059.8	13469.9	16322.4	12613.1	5416.99	24534	40203.8	2338.91	27159.2	28446.2	11521.9	5666.45	10462.9	24722.5	11572.3	13368.8	8311.21	14723.8	8372.54	14602.2	19130.1	13273	11062.7
A0A7M7FYK7;A0A7M7L3T6	ADP-ribosylation factor-like protein 1 isoform X1	859.063	1107.84	1537.45	1848.08	1404.42	1061.66	1717.17	879.092	2078.96	1489.21	1475.37	1166.79	757.154	2281.41	2183.36	1511.37	1186.05	1683.91	825.56	3156.25	2829.84	2351.96	1349.86	2148.97	936.052	2093.04	788.869		1397.37	1163.66	2110.86		1043.08	965.954	1312.35	2647.45	2305.68	1977.95
A0A7M7FYK8	proteasome activator complex subunit 4A	2804.88	5595.36	4351.45	5328.97	2614.45	2568.5	4821.39	4665.67	4431.92	4945.09	5016.03	2429.12	3082.12	4729.95	5134.89	4805.43	1876.08	5147.38	2224.4	2880.44	5303.92	5535.99	1482.44	5130.56	4395.86	5327.38	5865.96	2153.82	4528.68	1816.13	3810.95	2269.45	2543.74	1411.23	2845.17	4378.71	1993.88	2440.65
A0A7M7FYK9	Enhancer of rudimentary homolog		1581.35	1613.62	1595.94		835.339	1812.31	2225.64	1440.55	1439.25	2013.48			1722.62	2630.99	1870.77		1655.04	390.09		1879.94	2055.85		2062.99	2106.48	2168.38	371.041		1571.24	624.481	604.117		656.235			1683.1	678.44
A0A7M7FYM5	RNA polymerase-associated protein Rtf1		1124.82	1067.06	1272.38	983.218		1077.35	1154.55	1302.47	1087.01	1379.07	484.627		1033.37	1455.14	1353.69	612.886	1423.87			1115.49	1373.07	702.663	1274.6	1444.59	1343.23	953.595	794.236	1072.93	601.979	956.386	763.991		1146.45	858.018	981.421	892.554	555.385
A0A7M7FYN2;A0A7M7M3Z1	Ubiquitin-like protein 5	4093.41	5722.74	4027.43	4617.66	3161.26	3715.97	5826.96	5050.17	5318.55	6927.25	4333.18	3973.75	3892.74	4859.59	5091.08	4387.39	3983.52	4566.17	2698.58	3549.31	5381.65	5086.56	3993.92	5902.71	4462.47	5901.48	2567.63	2956.61	3979.19	2256.38	2640.19	2774.07	3607.03	3090.11	2618.66	3851.59	2423	2750.74
A0A7M7FYN4	synaptobrevin-1	4470.44	4275.57	6624.14	6076.56	3818.97	4296.26	5748.03	7200.85	7083.81	5429.99	5539.42	3296.99	3550.48	8324.5	6594.88	5442.66	2376.97	5070.33	4707.41	5983.98	5198.99	6221.84	2132.99	5947.39	7089.11	6036.09	3100.43	3871.08	4832.93	3526.04	4118.64	3961.58	3989.92	3028.04	4977.37	5263.19	4294.87	6571.84
A0A7M7FYN8	Beta-galactosidase	81515.9	69600.8	86693.1	66155.8	45971.3	76286.4	84799	68989.5	93693.7	78896.7	59504.1	35567.4	60772.3	81725.1	59425.9	80635.6	72024.6	69826.6	62400.3	46721.5	57271.7	65951.8	69317.3	76736.6	52197.5	80756.5	23470.7	84308.4	109284	57966.8	56046.1	36971.8	74888.5	65973.8	57385.6	89507.6	66390.3	57977.7
A0A7M7FYN9	Nitric oxide synthase-interacting protein homolog		1097.99	528.966	832.183		536.07	641.746	756.263	751.993	468.321	582.135	272.515	717.9	631.45	744.403	720		671.468	435.536		655.773	795.061	290.319	554.198	381.523	936.44	477.864		486.501		1023.31					843.21	725.44
A0A7M7FYP2	N-alpha-acetyltransferase 38-B, NatC auxiliary subunit	742.567	1889.07	1845.16	2072.92	610.491	448.74	1839.53	2264.92	1431.21	1845.11	1990.54	518.268	624.545	1912.81	2179.53	1682.89	891.221	3334.57	765.688	619.104	2544.99	1886.98	200.827	1842.26	2133.08	2123.47	549.263	289.275	1358.29	374.747	756.494	567.078	545.757		777.099	1973.96	463.502	763.242
A0A7M7FYP7	La-related protein 7		356	292.408	389.94			238.119	360.43	429.874	553.317	467.803			767.928	416.689	465.819					268.858	423.37		216	205.221	270.545			312.456		165.699
A0A7M7FYP8	Ragulator complex protein LAMTOR1	1443.14	2303.3	2734.64	2204.19	1196.94	1387.07	2673.36	2943.4	3488.28	2754.41	2541.94	1014.21	1191.7	3370.61	3199.23	2857.28	796.25	2633.08	859.099		2680.68	2058.37	1395.63	3551.1	2115.93	2770.42	1699.26	1431.73	3384.41	961.444	1161.07	878.176	593.995	436.695	1407.85	3608.05	1289.54	683.927
A0A7M7FYQ2	Immediate early response 3-interacting protein 1			135.66	241.039			78.8883	191.83	142.371		186.289			153.029		141.484					124.034	124.976		208.023	118.871				201.655	75.3844
A0A7M7FYQ3	uncharacterized protein DDB_G0283357	66876.7	18309.9	46473.6	23548.7	39865.2	35111.9	23891.6	29648.4	72162.2	28205.8	30223	35594.7	24495.1	45976.8	25700.3	34777.2	33126.5	14810.1	46787.9	25144.5	20740.1	16888	26327.3	24175.4	14963.6	22860.4	12452.7	61724.6	58935.1	34892.4	35280.6	24142.4	30873	54411.6	25993.9	61627.5	28559.9	41122.7
A0A7M7FYQ7	protein lethal(2)essential for life	47332.7	98825.9	97409.3	156788	75947.6	56833.3	97300.3	139293	62156.4	107531	130707	50413.8	27817.3	103961	83236.9	146239	60530	145871	77703.1	23355.6	116440	117207	22790.8	135146	112881	161750	53025.9	63059.6	76424.2	69892.9	47772.7	73992.2	33299.7	40036.6	53008.8	68073.6	57639.5	53538.2
A0A7M7FYR1	Diphosphomevalonate decarboxylase	7676.05	7445.56	7756.38	6076.02	6592.5	6380.62	7435.76	6078.54	8249.77	7697.04	7063	7081.6	9212.45	7762.83	7957.86	8702.79	8229.21	7307.89	5635.36	6998.76	7920.23	7271.98	7419.46	7092.22	6653.13	8436.2	7987.82	9003.94	9175.61	5462.36	7888.41	6269.08	6914.93	6176.96	5994.61	7564.85	6467.31	5883.33
A0A7M7FYR4;A0A7M7GNP5;A0A7M7GTK2;A0A7M7LMT0	nucleoporin p58/p45 isoform X1	910.427	1596.99	1237.59	1364.77	785.837	811.878	1462.3	1495.08	1593.7	1261.55	1424.93	782.031		1656.6	1450.53	1684.49	958.942	1036.23	571.476		1405.3	1654.44		1404.89	1745.1	1415.52	704.059	1074.27	1160.06	839.656	713.055	1038.38		310.769	479.304	1074.17	1362.66	870.615
A0A7M7FYR5	NADH dehydrogenase [ubiquinone] 1 alpha subcomplex subunit 7	4053.14	1150.56	1795.57	3572.66	12838.9	16975.8	1586.06	3325.17	473.221	766.664	991.62	8930.27	1921.79	8755.37	1863.59	2161.69	10460.1	2219.91	28305.9	1690.45	642.985	2734.99	1030.35	2160.69	2050.21	2254.94	1642.36	5930.5	1650.68	19699.2	5668.39	25905.2	3026.82	11502.1	8046.85	1554.82	13606.6	15727.6
A0A7M7FYR6	Succinate dehydrogenase [ubiquinone] cytochrome b small subunit	913.335	325.912	541.675	1868.97	4514.27	10299	711.926	1347.75		556.821	741.51	3445.65	578.383	2417.52	789.218	927.655	5105.38	382.217	12741.5	293.873	603.451	1026.32		542.9	757.781	984.316		3210.11	761.583	7200.93	2931.64	14010.9	860.353	2991.57	3292.15	570.698	5035.13	7977.85
A0A7M7FYR8;A0A7M7GRG0;A0A7M7GS25	beta-1-syntrophin isoform X3		2652.97	2216.58	3452.51	4776.28		2276.81	3255.66	2432.38	1809.39	3427.38			2038.9	2925.76	3392.76	9575.65	2632.58			1683.69	2308.45		2776.18	2608.11	2381.92			3284.96	6354.03		4038.24		2667		2055.14
A0A7M7FYS0	39S ribosomal protein L9, mitochondrial	638.001	759.049	1077.01	1469.02		1232.65	1185.98	1404.65	737.913	838.717	689.354			3150.06	1166.09	643.535		658.585	376.649		859.362	1703.65		1222.98	1175.15	1373.76		1864.8	1402.48	472.336	589.993			342.532		1316.65	196.814
A0A7M7FYS2	Copper homeostasis protein cutC homolog	410.748	698.099	662.13	430.482	522.626		829.335	725.744	1060.4	747.918	660.55	334.425	1230.14	702.84	836.91	825.852	368.441	569.524			705.273	672.424	1195.95	836.442	472.181	792.045	566.028	528.949	1396.78		536.031		839.171	445.903		1308.53	122.471
A0A7M7FYS7;A0A7M7GWW9	CDAN1-interacting nuclease 1		1097.9	842.499	852.258			567.768	658.365	588.431	618.671	669.937		168.794	757.883	788.881	815.269		1034.45	533.669		719.325	785.581		478.849	473.601	423.991			686.811		887.496					970.692		609.023
A0A7M7FYS8;A0A7M7GKY0	dedicator of cytokinesis protein 3 isoform X1	1071.21	2454.77	1805.73	1538.21	824.843	1069.45	1159.15	1217.67	1260.03	1349.17	1087.25	3883.18		1208.65	1830.54	1211.07	8150.53	1619.52	1496.24		1552.19	1505.54	11165.4	810.766	1273.52	1537.61	1543.88		1303.88			651.27	10847.2	2733.76	2657.98	1209.57	7349.1	4001.82
A0A7M7FYT3	Hermansky-Pudlak syndrome 3 protein	2982.31						1059.71							2476.74
A0A7M7FYT4	arrestin domain-containing protein 17		406.126	590.216	1035.72	826.966	867.183	531.01	804.743	441.047	558.073	422.172	760.179		834.45	675.835	348.32		378.955	697.866		337.953	521.438		578.711	459.257	765.531		348.695	520.221	906.556	489.521	593.059
A0A7M7FYU1	leucine-rich repeat-containing protein 57	1388.96	736.793	868.252	696.825	507.96	818.094	604.886	718.279	867.032	675.864	563.589	661.182	556.001	682.93	648.642	445.652	856.808	915.8	523.466		767.559	659.638	699.804	713.902	545.781	643.845	319.823	802.644	732.986	501.801	745.557	405.964	1773.72	491.462	584.933	746.234	1148.94	830.202
A0A7M7FYU3	Endosome-associated-trafficking regulator 1	170.603	332.32	274.025	339.314	498.264	316.954	392.225	359.424	508.452	301.98	442.054	365.543		374.837	545.377	292.124		431.632	380.623		322.55	420.893		490.453	442.179	439.653	361.678	357.539	329.563	216.33	519.352	285.219	358.313	145.287	120.242	375.897
A0A7M7FYU4	Ubiquitin-fold modifier 1	7321.15	8334.54	8551.17	5625.62	5804.79	5529.45	7313.23	6274.39	8379.43	8544.5	6858.31	4819.9	5865.04	7805.75	6748.84	9013.18	5624.67	7792.32	4182.16	7587.27	8856.78	7486.06	7271.25	7069.53	7124.03	7475.68	5054.18	7330.2	9077.87	6076.53	5993.94	4455.03	6144.34	4352.63	5381.9	8450.85	7163.11	4935.25
A0A7M7FYU6	FACT complex subunit SSRP1	1109.44	2515.26	2330.79	2958.88	1529.69	1335.89	2535.76	3170.93	2662.54	2495.1	3098.61	1108.54	1293.74	2385.1	3200.2	2755.42	1894.5	3283.69	1351.2		2578.42	2771.96	772.583	2781.45	2958.29	2871.45	1360.42	1501.83	3009.01	1241.14	2023.25	1185.31	804.467	900.548	1504.46	2206.92	1523.28	1616.01
A0A7M7FYU7;A0A7M7IMY7	probable rRNA-processing protein EBP2 homolog isoform X1		441.981						627.392		212.45	336.337			411.878	402.78							299.534		220.297	197.228	305.321										469.91
A0A7M7FYU9	cytochrome c oxidase subunit 7C, mitochondrial	483.532		126.126	374.599	1388.8	1991.81	153.683	225.357			30.1254	377.833	374.509	686.982	173.793		315.453		2734.18	605.129		427.125		211.409	151.155	253.737		536.549	115.648	2561.69	393.295	5963.17	398.295	746.248	301.62			931.118
A0A7M7FYV1	Protein phosphatase 1 regulatory subunit 21	912.254	1275.89	1276.25	1402.24	1082.25	966.136	1445.86	1456.16	1481.4	1695.24	1533.3	665.814	989.589	1452.68	1494.62	1252.78	911.379	1433.09	544.754	818.173	1330.5	1161.38	1151.13	1261.4	1190.29	1561.33	1316.09	1048.26	1461.84	815.017	925.024	1048.76	820.561	818.818	827.047	1397.2	910.483	1061.78
A0A7M7FYV2	Growth arrest and DNA damage-inducible proteins-interacting protein 1	1102.65	601.52	842.911	999.613	1025.11	699.298	535.66	962.813	440.469	495.213	515.921	604.554	615.609	1863.37	707.975	474.051	916.825	497.761	375.72		696.267	702.618	1398.11	834.493	755.847	869.364	848.662	511.496	682.097	719.837	860.237	1111.99	840.543	622.409	1345.53	270.325	490.722	1316.2
A0A7M7FYV5	mitochondrial import receptor subunit TOM70	552.672	1259.02	1398.5	1648.97	1180.25	999.266	1332.59	1603.37	1179.83	1048.39	1302.99	893.813	750.093	2285.33	1788.4	1368.75	896.64	1097.7	1017.41	690.985	1299.79	1600.75		1386.65	1450.8	1539.77	974.851	922.579	1541.81	1376.12	966.515	1421.54	551.075	514.421	868.479	1202.74	825.892	902.113
A0A7M7FYV6	probable 39S ribosomal protein L49, mitochondrial		637.905	726.41	1304.85	958.246	370.706	924.574	1040.61	505.302	587.707	685.984			1653.41	846.242	747.085		756.491			591.491	1168.36		768.404	940.196	596.395			638.953	413.801
A0A7M7FYV9	28S ribosomal protein S14, mitochondrial			509.512	808.443			388.269	574.802	467.854	378.215	391.899			1650.76	686.024			306.985				520.515		527.592	455.976	863.135			457.474
A0A7M7FYW7	ralBP1-associated Eps domain-containing protein 1 isoform X1	1258.76	1995.97	1604.59	1965.9	710.964		2002.46	1770.91	2307.25	2096.06	2391.86	1383.53	1294.53	1932.53	2516.17	2345.76		2688.98		1820.69	2150.08	2097.55	1380.91	2202.68	2261.62	1775.53	1623.64	959.16	2611.55	487.346	1491.63	752.415		671.758	1127.33	1903.66
A0A7M7FYW8	proclotting enzyme	33196.5	11167.1	14879.5	9097.08	13715	35544.8	10752.5	10361.5	12585.9	14861	8588.53	9736.84	15192.3	12660.4	8588.75	10615.4	23630.9	9913.8	18934.9	10801.1	13613	8546.14	22779.5	8709.46	6947	12401.1	15564.1	22785.5	14371.4	16684.6	20733.9	13232	35847.5	16625.6	17980.6	14716.9	18420.7	18952.1
A0A7M7FYW9	uncharacterized protein LOC726118	3206.89	717.704	1915.66	3070.95	6699.2	10181.7	2002.03	2649.51	1263.57	1052.26	1447.92	4270.44	1415.39	5323.23	2205.33	1853.97	5122.36	1128.93	11582.7	1736.38	1387.06	2717.51	570.272	1902.48	1804.62	1903.61	670.77	3598.81	1514.37	11383.3	3548.99	17249.8	1958.26	6473.55	4839.42	1147.72	6169.01	7893.29
A0A7M7FYX0;A0A7M7GX66	Probable RNA-binding protein EIF1AD		881.4	457.414	530.486	188.931		320.707	484.796	432.034	1083.03	665.222	187.517	300.643	493.792	356.974	520.835	475.227	250.628	248.739		900.544	193.605	455.648	683.845	591.56	786.277	254.088		469.753					296.141		381.127		253.357
A0A7M7FYX1	very-long-chain enoyl-CoA reductase		846.503	2429.56	1355.67	541.248	1275.45	1464.39	2292.64	1934.75	1301.92	834.978	376.812		1942.28	1947.14	1372.88	358.691	1545.6	704.217	481.866	1785.59	2430.48		1109.39	1996.94	1084.05	366.224		1294.78		844.462	962.466			874.201	358.748	694.742
A0A7M7FYX7	ribonuclease kappa-B				502.413	764.94		563.564	799.96	605.487		422.124			893.181	718.417	594.858			354.912			204.86		366.26	613.334	472.348				463.452						646.147	794.626
A0A7M7FYX9	Actin-related protein 2/3 complex subunit 3	9389.76	16947.6	14284.6	14450.1	6900.72	7582.71	16606.6	14665.9	17272.5	16753.1	17748.5	8378.36	10122.5	16254.2	13962.2	17695	7012.58	17259.6	5709.25	4080.8	17663.1	15007	8127.45	15986	13065.7	17890.6	11200.7	9014.43	16676	7383.76	7245.22	6928.04	6483.44	8885.29	7524.88	17324.3	5916.48	7123.02
A0A7M7FYY2	zinc finger protein 706	5063.28	11916.8	9903.35	6755.05	6731.55	8084.51	9408.41	8503.44	11513.5	12538.7	9991.1	3626.32	2836.69	8846	8946.4	8528.06	4417.94	13190.1	7302.61		13857.4	10532.9	5043.81	8246.24	8365.39	7463.6	14589.4	11869.1	11227.2				8687.19	8782.75	7092.96	14669.2	14753.2	9474.58
A0A7M7FYY5	COMM domain-containing protein 5	312.343	907.497	932.515	832.527		606.813	819.13	555.615	799.015	810.15	1034.14			778.807	625.679	645.002		801.459			527.339	373.27		632.398	454.746	557	224.967	830.236	776.904	649.574						685.229
A0A7M7FYY9	Signal recognition particle 9 kDa protein		3016.8	3052.09	2785.15	2078.39	977.492	2573.83	2801.93	2777.55	2843.31	3433.82	1312.65	1497.25	2277.22	3012.9	2560.06		2617.64	1605.03		3505.1	2690.94	2949.23	2508.61	3376.86	2891.55	1630.26	1893.13	2546.6	1020.8	1389.08	692.289		865.316	1454.84	2768.41		2598.85
A0A7M7FYZ0;A0A7M7H1R6	zinc finger protein 395 isoform X1		275.86	279.989	484.76			446.999	314.452	373.356	265.65	429.355				462.827	335.48		525.487			256.615	232.245		428.116	336.868	343.787			382.917		388.125					356.37	401.933
A0A7M7FYZ2	uncharacterized protein LOC726354				74.7997						76.2591	77.1519			134.874	138.391										17.7845
A0A7M7FYZ3	protein SET isoform X1		519.91		545.025			494.905	584.361	648.885	641.92	548.321			495.463	354.433	401.145		448.12	344.571		524.815	396.468		416.607	425.53	508.385			740.284	212.566		386.869				348.136
A0A7M7FYZ7	40S ribosomal protein S6	6572.5	39948.4	38535.7	45540.1	10557.5	11653.1	40443	60779.2	37651.6	30149.5	37877.3	5777.96	4151.26	43269.3	55507.7	35891.8	8341.12	35455.5	10075.1	5777.96	32861.4	54558.9	2889.35	43024.7	54922.5	35354.1	7716.47	7560.76	38724.7	8997.61	9321.11	8025.25	6438.22	4217.32	10085.3	31341.7	10072.8	8242.18
A0A7M7FZ01	Actin-related protein 2/3 complex subunit 4	10881	21484.1	16284.6	16653.5	9008.81	10601.9	21260.3	19255.9	21891.8	21563.3	21931.8	8926.14	12280.9	21584.3	19645.3	20768.7	8941.11	25409.8	9091.99	4709.93	21467.1	24066.3	8841.31	22258.8	18012.7	19886.3	20663.8	14096.9	21308.8	8948.43	10385.4	9810.79	10645.9	10521.1	8762.4	21292.9	10033.8	8992.43
A0A7M7FZ02	modular serine protease	23275.1	7587.36	9087.27	5808.02	23374.5	26494.5	6492.39	6220.41	9608.25	6007.06	6304.99	18021.9	13090.3	8313.74	6776.25	4827.34	27274.4	5492.81	17863.3	19340.1	6862.2	6640.11	23022.6	7302.9	4162.86	7304.58	10845	22560.4	11074.7	20302.4	26286.9	20398	28108.4	24322.6	22745.7	10712.9	27597.1	25663.4
A0A7M7FZ09	Gamma-tubulin complex component				331.087			456.084	451.32		353.543	412.796			772.322	431.882	383.444		411.155			613.779				459.676	489.158			711.405			421.683
A0A7M7FZ10	splicing factor 3B subunit 2		570.811	639.588	948.448	239.627		627.202	984.564	905.367	618.064	912.518			917.915	801.835	671.847	635.167	663.855			985.374	642.615		642.916	452.324	698.487			677.636	596.781		211.682			494.416	1994.45	1218.74
A0A7M7FZ14	ATP synthase-coupling factor 6, mitochondrial	16545.3	10167	14159.8	22548.8	49045.9	59641.9	15489.6	18310.4	6854.58	10583.4	9084.81	31368	8452.18	30117.8	16174.4	14769.3	33495.9	11343.7	90099	10228.6	10617.9	19819.2	8456.97	14409.7	17449.8	16181.7	7060.97	17230.5	9506.13	61961.5	20855.7	93378.3	14014.6	32109.9	26615.7	8482.61	36749.6	46758
A0A7M7FZ17	ATP synthase subunit s, mitochondrial	1161.94	948.975	607.522	1021.49	808.601	1306.19	874.951	1099.69	739.614	968.735	657.004	920.712	1561.7	761.59	1031.5	444.663	1160.28	1152.96	1301.8	2331.72	834.614	870.531	1566.33	1000.33	1251.91	936.89	2878.29	1228.94	381.879	1042.13	1798.07	1172.94	1620.18	1089.73	1218.73		1686.25	1910.67
A0A7M7FZ18;A0A7M7GJB8	metaxin-2 isoform X2		486.622	722.782	894.651	554.597		1077.51	1419.49	866.807	685.07	1018.23	535.113	395.297	1583.58	1143	725.891		548.84	1308.41		661.826	951.367		722.036	1018.37	670.331	129.054	359.022	1015.63	806.337		720.703				849.176	459.483	323.737
A0A7M7FZ24	metallo-beta-lactamase domain-containing protein 1	254.47	538.685	501.564	332.184	320.423	194.763	423.959	463.222	628.426	527.269	257.617	151.215	208.558	222.702	278.566	417.281	353.324		505.37		326.21	578.245	514.792	510.433	472.098	368.575	218.158	488.823	540.698	112.766	184.233	265.99		272.736	408.272	2389.4		523.341
A0A7M7FZ28	uncharacterized protein LOC724644	15045.3	4425.02	7718.18	4519.43	5831.65	8123.48	5782.82	4622.94	10061.9	6032.61	5459.12	3603.28	4271.94	6400.09	4859.29	7282.89	6069.77	4188.89	4336.67		5470.98	4107.55	7645.09	4816.45	4331.09	4522.7	2402.99	8558.71	7554.3	6420.35	8453.75	5141.15	4734.67	7787.29	7324.02	6881.49	6687.12	6267.06
A0A7M7FZ29;A0A7M7LLW8	STAM-binding protein isoform X1	1002.27	285.314	847.385	411.389	949.876	675.764	261.006	473.711	664.769	415.018	428.695		465.167	598.482	453.24	537.865	767.604	403.948	987.677	605.036		198.195	570.877		444.795	348.928	274.913	649.657	515.237	1142.22		342.345	1082.7	664.029	434.451	531.347	535.341	808.909
A0A7M7FZ31	39S ribosomal protein L54, mitochondrial			761.841	572.029			989.508	921.35	1692.32	1060.42				1918.32	1345.61	1499.15						1412.83		1065.17	1014.18	1206.22			993.777
A0A7M7FZ37	protein-L-isoaspartate O-methyltransferase domain-containing protein 1		756.565	577.193	791.641			511.277	636.855		719.724	827.314			503.645	751.361	584.829		825.664			924.808	1146.74		701.129	474.701	803.339			625.301
A0A7M7FZ41	protein FAM136A	3051.57	1839.42	1897.66	2059.71	2129.66	2234.24	1551.63	2077.25	1709.69	1948.9	2000.56	2075.53	3392.4	2653.26	2022.47	1932.65	3083.07	2121.72	1795.46	2487.1	1996.5	2174.76	1976.4	1780.72	2235.82	2104.7	4331.09	2725.62	2112.05	2188.08	2974.51	3200.97	2186.75	2083.76	2440.93	2108.34	3248.36	2442.26
A0A7M7FZ43	uncharacterized protein LOC726616	1633.62	2682.15	2771.4	3178.75	1981.31	1820.04	2676.61	3099.26	2940.08	3142.82	3401.51	1365.51	1271.81	3504.42	2560.84	3287.95	1803.25	3872.71	2063.67		2880.16	3469.87	1631.18	2828.02	2819.46	3185.77	2009.14	1897.28	2795.96	1741.93	2052.8	1862.78	1478.79	1770.87	1404.97	2025.37	1428.16	1495.27
A0A7M7FZ44;A0A7M7L7K9;A0A7M7LQG5	phosphofurin acidic cluster sorting protein 2 isoform X1	976.365	2777.8	1991.97	1890.34	1258.2	1197.5	2570.69	1918.49	1948.04	2201.3	2048.12	644.018	1470.08	1764.79	2030.53	1914.39	785.085	3101.15	2022.37		2704.54	2264.43	826.64	1848.6	1445.46	2612.53	1590.8	1161.64	2302.32	1286.75	1164.84	1195.15	1282.25	1656.24	2047.69	2566.18	4545.95	1526.38
A0A7M7FZ48	Peptidyl-prolyl cis-trans isomerase	2245.77	3126.29	2471.79	3366.71	1778.91	2269.18	2772.79	2899.33	3609.62	3455.2	3249.44	2098.38	2373.25	2513.27	2862.86	3357.58	2767.93	3424.12	1891.49		3532.93	2815.31	1485.21	2815	2807.03	3744.24	1523.24	2955.19	3379.66	2072.02	1924.28	2007.39	1540.09	1355.49	1843.17	5162.45	2129.63	1198.87
A0A7M7FZ57	ufm1-specific protease 1 isoform X1			171.699	235.33	189.664		144.536	138.029	453.697	226.402	342.154		171.008	216.434	286.629									125.55					295.933
A0A7M7FZ58	uncharacterized protein LOC724781	3739.15	2217.59	1370.85	1345.6	2504.27	2228.33	1567.29	1235.86	2857.28	2049.87	1037.87	11676.3	12460.4	1475.99	1047.78	1434.23	5048.36	2452.33	2564.94	8536.48	2299.09	1913.61	21087	1131.58	1615.49	1213.87	13003.8	2467.81	2408.09	1892.65	4260.06	6511.97	6584.18	8613.62	3364.81	3543.67	4191.75	1401.24
A0A7M7FZ61	Tudor domain-containing protein 3		394.439	287.82	255.511			201.58	407.359	272.773	395.889	303.689			243.109	327.007	219.649		219.196			233.685	265.481		302.138	224.223	292.046	102.512	177.847	194.38				142.404		216.544	240.205
A0A7M7FZ62	Lactoylglutathione lyase	50060.6	32792	37748.8	28762.8	50494.3	45370.7	35125.5	29696.9	34665.1	33909.2	27803.5	51362.3	55365.6	29304.9	31369.2	30585.1	43414.2	26196.2	46333	38895.8	33512.8	34831.5	67015.3	31086.9	23141.6	40808.6	54526.1	48585.8	31080.8	35961.6	43251.7	45676.2	54924.3	58880.2	42199.6	28804.5	39443.2	50544.8
A0A7M7FZ74;A0A7M7H0N6;A0A7M7H5T1	serine protease snake isoform X1	6276.65				4700.85	4163.81						2422.91					2614.57						3818.53					7001.55			4943.37		5273.33	5074.88	4364.27	3430.54	5496.48	5016.23
A0A7M7FZ75	cytochrome b5	9420.64	27413.6	21393.9	15192.6	9379.69	9143.07	25170.4	20187.5	19627.3	16371.4	19243.8	10241.8	15664.4	16864.7	16860	17955.8	5456.96	12508.8	6740.95	14268.4	20501.7	18527.5	13124.4	16842.7	18631.1	15225.5	14219.3	7141.45	27863.5	6360.68	10674.8	8925.2	11594.2	8592.57	9875.31	14739.1	7042.64	5333.19
A0A7M7FZ82	39S ribosomal protein L21, mitochondrial	229.57	557.528	944.054	1108.22		569.417	862.004	1230.43	751.996	816.185	861.254			2066.37	993.348	887.795		785.394			563.493	1019.77		1129.4	1173.34	1022.6		388.196	960.844	320.864	418.205	420.517				820.381	421.449
A0A7M7FZ83	BRO1 domain-containing protein BROX	10773.8	5415.58	5364.33	5081.42	6527.52	6252.47	5790.43	4768.49	5835.1	6470.17	5475.05	6160.91	5844.49	5538.52	5581	6199.52	5738.63	4179.44	5011.77		5579.71	5243.48	6575.39	5568.09	4546.62	5866.97	7311	6914.61	7021.63	5806.62	6031.68	6902.88	7182.08	6050.06	5811.35	4974.08	4628.21	5657.71
A0A7M7FZ85;A0A7M7MT50;A0A7M7MT91;A0A7M7MTA4;A0A7M7MTF7;A0A7M7MTL5;A0A7M7MTM0;A0A7M7SRK5;A0A7M7SRN2	prominin-like protein isoform X5								29.9935																	49.0083
A0A7M7FZ92;A0A7M7GZQ8	RNA-binding protein 33 isoform X1		564.003	456.805	411.225			393.051	345.827	592.703	731.856	464.983			482.271	566.55	521.433		690.891			569.743	435.339		357.552	315.166	638.556			673.834							303.35
A0A7M7FZ96	40S ribosomal protein S26	3289.1	11238.9	18500.8	12205.5	3778.05	3563.06	15734.2	18019.1	17216.2	12226.2	18703.2	3615.34	3202.54	21825.8	26226.6	20443.9	4838.64	19657.5	4214.34		13282.5	24646.1		21217.1	29419.8	15769.1	6179.08	3664.17	20702.4	4939.47	4802.43	4846.14	3617.63	3750.04	8489.76	15950.6	7480.89	3907.84
A0A7M7FZA3	uncharacterized protein LOC725283		472.201	474.641	592.061			151.384	470.311	642.465	560.654	532.499			434.038	684.303	452.33		586.323			497.138	324.006		563.96	385.881	400.454			676.97							866.09
A0A7M7FZA5	transmembrane protein 209		322.369	267.813	241.108	155.978		385	487.006	419.766	178.869	462.3			692.886	472.626	316.792		273.63			249.884	259.032	91.2294	261.567	202.431		132.875		545.065			286.387				323.016	342.022
A0A7M7FZB3	venom acid phosphatase Acph-1	1493.73	86.1324		365.731	721.582	387.363		126.755				223.958								1268.01							316.64	417.09		249.898	212.787		209.039	1109.26
A0A7M7FZB5	PI-PLC X domain-containing protein 1 isoform X2	3498.19		439.614		3441.79	3389.8						3685.72	3427.28				4688.67		3844.02	11985.2			3797.1				1235.08	5063.46		3809.11	4667.03	2643.55	5236.82	5042.26	2706	201.046	5479.24	4383.68
A0A7M7FZB7	EKC/KEOPS complex subunit Lage3 isoform X2	3977.3	6751.62	7893.54	6161.89	2769.35	3740.51	7721.34	6836.72	6849.21	6394.55	7504.64	3624.19	5760.84	6622.48	6360.32	7749.78	4966.5	10675.6	4905.13		5344.11	6501.39	5416.91	6972.3	5816.5	7758.87	5374.07	7417.96	7488.89	4228.04	8785.56	4715.3	4265.45	2893.06	4993.57	10850.4	6928.22	5198.35
A0A7M7FZC9	circadian clock-controlled protein		2391.29	1935.97	2102.47			1458.67	1751.89	2719.44	2323.59	2431.54			2187.04	2619.51	2614.65	1601.08	2667.78			1660.12	1682.44		1985.67	1311.8	1849			2694.52							2546.04
A0A7M7FZD3	uncharacterized protein LOC107963970	3860.43	2534.57	3505.99	3299.01	5391.44	3716.64	1387.32	2235.74	2646.27	2764.22	2554.48	2788.63	2859.34	3285.23	2784.89	3063.82	3643.34	2356.88	3696.55	421.122	2502.34	2275.52	5279.33	2475.33	1398.73	2380.05	2072.08	5079.73	3851.42	3780.07	3671.07	3547.18	2741.06	6085.88	3494.89	4834.05	3599.53	3308.19
A0A7M7FZD5;A0A7M7MNR0	Kinesin light chain	345.507	526.86	634.608	1183.6	612.372			633.732	626.953	2023.27	742.766	242.687	547.811	1289.06		1526.67	115.646	814.671			573.455	617.135		518.457	641.153	1021.89	145.928		528.775		359.02			411.452	70.5552	126.254		457.591
A0A7M7FZD8	Bee-milk protein	13386.1	4643.19	12438.5	3780.5	15282.3	13302.3	4643.45	6085.41	23605.4	9062.66	4695.86	9995.53	11311.6	13300.8	6184.15	5273.66	13336.9	2971.56	12743.3	13348.3	7555.43	4135.81	12197	6813.28	4732.52	3644.58	8761.69	12366.9	15511.5	9940.12	13963	7840.41	10586.1	13011.7	13681.3	7245.22	12089	11183.1
A0A7M7FZD9	rRNA adenine N(6)-methyltransferase		595.69	1015.78	1354.47			1201.08	1213.52	636.035	1099.31	1250.99		578.214	2488.27	1335.82	904.449		792.446				1196.77		1297.12	1552.58	1736.69			1237.47							1107.15
A0A7M7FZE0	uncharacterized protein LOC727028	620.137	7018.69	5654.16	4766.73	335.695		3919.93	4472.49	5400.45	5105.18	6047.84	306.786	556.998	4727.13	5445.87	4383.01	680.961	4247.89			3673.19	3230.4		6025.92	3478.33	4285.95			7393.07	808.824	488.441					4788.66	1953.49	605.268
A0A7M7FZE1	1-acyl-sn-glycerol-3-phosphate acyltransferase		1470.54	2047.82	1797.4		1241.24	2853.76	1479.3	4011.53	1935.25	1835.78			2719.5	1318.64	1620.82	1376.45	1099.41	895.072		1950.16	2495.33		2110.57	2657.24	1539.08	407.508		3583.44	727.767	853.648	613.638			1352.17	2118.06	946.888	794.779
A0A7M7FZE7	leucine-rich repeat-containing protein 15	1226.01	4498.49	6234.46	4109.67	964.379	759.915	4846.73	4706.94	6526.15	5176.42	5601.02		712.787	6772.95	4533.44	6995.36	714.247	4548.56	485.231		4179.63	4018.48	320.771	5043.69	2920.84	5697.7	1420.59	539.052	7040.46		538.305	713.121	769.11	793.164	390.237	9248.33	506.086	455.493
A0A7M7FZF5	39S ribosomal protein L4, mitochondrial		1126.7	1612.46	2067.81	745.988		1733.68	1779.05	1352.96	1359.79	1010.34	341.057	633.609	4289.41	1719.74	1358.11	1352.2	1323.67	764.968		1799.69	1939.68		1857.94	1930.04	1711.28			1734.5		722.875				2047.16	1108.52
A0A7M7FZF8;A0A7M7GLN3;A0A7M7GMD4	uncharacterized protein LOC725264 isoform X2		1619.24	2085.15	1224.44	623.995	705.336	1658.59	1460.77	2218.86	1732.01	1788.66	525.847	744.222	1396.17	1421.05	1669.6	609.951	1282.17	1245.29	1007.55	1471.55	914.898	1031.88	1144.37	718.352	1827.63	1157.36	1594.61	2234.33	1586.91	750.761	270.435	1420.86	960.677		1633.19		729.069
A0A7M7FZG2	uncharacterized protein LOC725324 isoform X1		440.435	506.924	337.154		176.72	486.773	389.14	427.18	350.086	394.966			328.53	475.03	469.516		398.592			242.184	539.672		224.09	332.004	234.372			460.349							450.377
A0A7M7FZG5	60S ribosomal protein L34	1871.47	9443.64	8720.47	12354.6	3077.41	2676.49	10653.6	13663	8346.71	7624.18	9122.81	1359.11	903.722	11926	13302.7	9268.82	2421.13	9326.66	3360.36		9050.87	14998.9	2498.86	10670.9	13663.9	6967.91	2164.43	2106.12	11730.9	2358.9	3328.97	2139.41	2161.08	1547.87	2597.43	10481.2	3416.18	2434.45
A0A7M7FZH0	isopentenyl-diphosphate Delta-isomerase	6430.77	3814.87	3541.83	2833.99	4433.45	5166.96	3691.77	2931.41	4489.04	3577.85	3095.44	6801.95	9293.6	2656.46	2818.13	3197.69	6179.35	3580.61	3457.39	6975.17	3992.56	3642.96	10259.2	3422.67	3461.09	4149.69	5190.29	6533.93	3513.57	4713.13	5274.67	4653.74	6814.23	5178.5	5535.29	2905.85	6074.92	4048.83
A0A7M7FZI1	protein stunted isoform X1		888.723	321.041	239.078			340.284	389.638	323.975					369.612	285.322	317.877		268.478			262.795	559.383		447.189	420.618	174.779			214.257							581.742		346.839
A0A7M7FZI2	alpha-tocopherol transfer protein isoform X1	2060.25	1234.65	1587.24	974.611	1751.82	2090.48	815.375	811.696	1268.67	1313.18	941.212	1387.78	1749.73	1394.12	1040.75	1187.76	1902.06	934.089	1519.08	3445.2	1082.98	884.393	2369.76	774.077	639.007	1129.46	1150.59	1698.24	1395.91	1150.83	1498.92	1495.46	1624.03	1178.57	1449.32	1631.5	1590.1	1224.29
A0A7M7FZI3;A0A7M7H0L2	Transmembrane protein 192		696.776	887.618	677.774			803.985	1724.65	1600.65	811.448	1193.87			1440.91	1194.62	1028.09		766.265			897.645	1140.38		1137.51	888.471	864.87		335.816	1650.03			315.429				2303.88
A0A7M7FZI7;A0A7M7ILE8	aquaporin AQPAe.a isoform X1												4562.47	234.069										991.976				813.205
A0A7M7FZI8	Trafficking protein particle complex subunit	2588.42	2834.99	1870.95	2082.81	1266.21	1441.01	2057.1	1668.25	1778.26	2124.34	2365.67	673.365	671.545	2192.05	1905.75	2297.74	915.999	2015.97	1161.88		1997.26	1945.52	488.378	1748.96	1944.16	2135.83		761.538	1337.89	1054.18	1866.39	900.09		844.503	1481.73	1995.91	1537.79
A0A7M7FZJ5	28S ribosomal protein S28, mitochondrial	233.791	1261.75	1238.22	1622.42	552.805		1288.84	1616.93	798.741	918.456	943.083			3170.17	1025.16	957.666		1523.76	576.8		725.173	1584.36	270.544	1465.19	1754.77	1637.59	574.245	1626.82	1720.13	472.214	653.368				2242.62	1425.35	405.154	418.933
A0A7M7FZJ9	collagen alpha-1(IV) chain isoform X2	95156.1	40426.8	106345	37324.7	58367.5	77559.2	53658.8	38793.7	117455	50073.2	27425	58399.7	51927.5	46961.7	40049.2	41547.3	72275.4	28238	71058.6	23772.6	33336.4	35104.2	87663.9	38176.5	26195.4	54757.7	41106.1	95664.1	70870.7	66358	86385.8	44119.5	89260.5	84474.1	70453.3	84544.7	84491.8	68466.9
A0A7M7FZK7	protein zer-1 homolog isoform X1	295.213	880.392	606.215	930.03	469.778	340.788	889.585	856.379	676.034	770.395	744.837	250.065	993.203	766.361	845.998	960.468	339.921	1086.18	337.526		982.122	991.431	207.095	855.547	950.268	986.993	925.637	677.135	714.963	493.923	256.427	193.977			213.239	1230.33	680.056	459.072
A0A7M7FZL2	protein prenyltransferase alpha subunit repeat-containing protein 1	1505.72	1381.93	1193.02	1022.68	1340.69	1425.33	1200.48	1114.78	1324.41	1462.8	1126.68	883.603	1457.36	1128.33	930.264	1144.34	1304.26	1252.53	774.076	2195.3	1112.9	1233.98	1184.41	1173.65	891.638	1333.47	1444.08	1172.15	936.881	1435.3	1267.98	811.103	1412.93	1082.65	1098.68	1412.71	737.545	834.961
A0A7M7FZL4;A0A7M7L905	uncharacterized protein LOC725299 isoform X2	636.716	1388.27	872.313	1469.52	2663.27	3496.45	901.983	1134.42	1207.24	1352.62	1096.32	810.43	1426	1579.65	1001.34	1007.16	1494.55	796.234	302.906	780.664	1178.97	832.212	907.503	1065.35	786.105	1058.67	3494.45	803.352	1093.01	1877.11	1169.57	769.323		1149.36	878.834	1049.65	718.246	1360.61
A0A7M7FZL8	ADP-ribosylation factor-like protein 1	382.361	627.436	1513.11	1668.03	495.038	1068.07	1572.5	2496.81	1690.66	1188.32	1252.09	619.888	302.043	2426.67	2388.41	1655.95	784.525	1761.54	1451.95	603.792	1367.54	2278.09		1463.61	1749.42	1548.78		451.177	1375.48	433.985	546.311	315.436	619.951	388.698	721.597	680.528	779.76	622.342
A0A7M7FZM2	Mitochondrial import inner membrane translocase subunit	8515.06	3888.51	4598.57	6918.31	6754.75	8451.71	5790.78	6513.71	4434.35	4858	5200.51	6806.94	12109.1	6863.27	5295.54	5939.52	9700.3	5286.5	12019.2	3409.23	4842.9	6052.9	5937.18	5399.71	7236.49	7427.04	21887	11017.1	5568.36	8572.6	9585.34	11891	5354.42	6547.46	7901.64	4022.55	10937.1	8684.55
A0A7M7FZP2	centromere/kinetochore protein zw10 homolog				505.496											535.716	600.931
A0A7M7FZP9	39S ribosomal protein L37, mitochondrial		534.794	1234.2	1503.65			1059.92	1451.08	1002.25	873.031	780.386			2534.14	1145.57	1054.8		971.549	649.702		707.355	1666.95		1077.86	1337.62	1347.6	392.897		1302.29	614.039						1194.08
A0A7M7FZQ1	uncharacterized protein LOC727522			1483.78		1470.29					980.527	813.324		1691.85					414.851			1706.14				428.087							1337.91						844.837
A0A7M7FZR0;A0A7M7LS01	acylaminoacyl-peptidase	7713.31	17928.2	10977.6	11813.2	5936.45	7859.17	12668.5	11919.1	13944.8	13961.4	13189.8	13419.3	36476.1	12310	11947.3	12246.8	8824.74	14802.3	7108.99	20564.3	18120.8	14415.4	11939.4	12663.7	12768.9	12502.5	47249.3	8279.17	12398.3	5957.05	8509.58	6697.12	20164.7	6320.68	7492.06	13398	7983.25	6125.14
A0A7M7FZR2	rabankyrin-5 isoform X1	1744.59	3578.15	3363.24	2759.27	1121.41	1747	4098.84	3398.42	3693.6	3807.81	3710.73	979.702	1706.39	3813.73	3770.47	3838.76	1393.39	3984.48	1584.36	1350.76	3306.62	3789.47	1421.44	2776.94	3321.86	3863.99	2739.7	1844.41	3898.61	1277.28	1638.25	1391.23	1880.97	1235.29	1601.83	3621.23	1842.88	1520.12
A0A7M7FZR7	neurofilament heavy polypeptide	198696	144419	158129	153180	119993	137948	111082	125777	145309	201245	142166	83567.1	99286.6	172705	155200	177323	92540.7	143032	88471.8	89922.4	160806	123575	95771.7	164403	134448	165038	95980.2	125436	161765	83752.4	141399	121049	86162.3	113447	120746	208397	116908	110934
A0A7M7FZS4	COMM domain-containing protein 10		816.792	898.377	562.013	334.284	695.056	680.779	969.36	707.895	847.699	656.603	206.325	418.094	902.663	707.39	787.378		963.325	396.359		829.904	1022.04	324.49	934.039	830.93	1035.56	479.689	677.764	948.112	255.545		608.116		443.455	368.889	1424.05		369.127
A0A7M7FZS7	luciferin 4-monooxygenase isoform X1	5774.61			10026		1132.67	3408					27082.5	68509.5	2134.86	1076		9640.23			30072			56615.8	4060.8			37909.2	2376.66	4344.19	14350.3	1012.88	7104.92	24883.5	18573.4		8667.84	1690.31
A0A7M7FZT1	28S ribosomal protein S22, mitochondrial	810.012	1427.67	2029.46	3405.91	1723.32	497.434	1881.43	2641.94	1734.7	1256.91	1436.12	422.989	512.824	4651.07	2186.85	1638.87	1339.89	1379.29	1370.94	625.283	1208.65	2219.78		2520.73	2576.61	2559.04			2350.01	784.437	940.648				881.29	1664.72	1472.36
A0A7M7FZT2	uncharacterized protein LOC725740	7045.78	1835.48	3075.46	3334.08	7009.56	5641.58	3515.48	2773.31	1807.55	2974.21	2639.44	5972.76	8440.23	4774.09	2281.83	2631.97	3907.7	3759.28	6264.45	8783.87	3605.32	3211.42	5301.03	2690.92	4334.41	4002.9	15904.6	7864.6	2619.45	5581.01	11934.6	6043.2	8938.18	4589.98	8734.09	1618.41	10983	7487.26
A0A7M7FZU5	cytochrome c oxidase subunit 6A1, mitochondrial	13189.9	3208.18	5807.57	12215.8	38895.8	47274.2	6784.39	10541.6	2515.99	3406.02	4830.12	29608.9	5847.38	25769.4	6280.09	6946.32	29385.8	4083.92	68969.9	6727.6	3579.17	9164.71	3164.26	7265.4	8974.45	7166.96	4140.99	14569.9	4550.85	63685.4	15318.3	85732	8433.93	27387.4	27429	3613.82	29820.2	38376.8
A0A7M7FZV4;A0A7M7LQG0	Multiple inositol polyphosphate phosphatase 1		174.394		138.652				158.067	235.63	118.654				266.604		138.368					191.236	391.5			125.526				185.739		67.718					260.663
A0A7M7FZX0	glycosylated lysosomal membrane protein		550.204	352.224	728.132			675.203	649.756	672.272	2077.79	685.849			611.631	640.347	623.707		343.722				493.849	433.101	549.8	547.971	358.073			544.361							314.426
A0A7M7FZX7	formin-like protein 14	391.66	551.526	377.04	528.286	352.895		605.845	435.104	1093.31	702.094	532.588	288.48	219.944	523.049	512.662	639.68	208.783	503.895			504.302	598.173	336.007	856.13	465.236	791.122	329.578	393.943	681.276	356.551	133.854	427.294		481.881		568.866
A0A7M7FZY1	M-phase phosphoprotein 6				183.2				117.295			262.074				171.808	137.939						116.123		168.942	156.495		194.484									527.644
A0A7M7FZY7;A0A7M7GZP6;A0A7M7H2G8	mitochondrial carrier homolog 2 isoform X2		442.127	864.178	904.266	594.052	625.097	738.502	1030	599.846	565.976	686.322			1042.53	1012.49	779.195		362.179	519.394		756.817	956.533		813.282	1044.84	725.71			588.728	826.579		726.844			599.47		314.891	581.235
A0A7M7FZY8	Cytochrome b-c1 complex subunit 6	1211.4	260.443	379.436	1354.24	2334.42	2488.6	565.72	926.267	409.998	692.784	331.89	1579.76	1007.76	2039.92	345.228	949.463	2070.08	820.985	3357.4		651.444	742.883	659.946	737.19	806.338	945.496	507.02	1068.45	361.484	4783.97	775.187	5407.51	937.985	2275.67	1670.16	228.162	2573.93	2064.16
A0A7M7G001	Nonsense-mediated mRNA decay factor SMG8		303.828	222.207	419.176			206.524	247.925	474.23	192.384	362.122		215.072	407.396	354.888	214.092		361.681			259.509	320.454		430.307	259.23	468.549			520.886		285.517					806.543		323.392
A0A7M7G020	TOM1-like protein 2 isoform X1	2535	3722.45	4071.49	3308.55	2836.19	2784.13	3687.28	3965.96	3929.69	3965.85	3584.48	2200.27	3529.54	3069.58	3915.93	4068.22	3029.21	4355.87	2821.3	3103.79	4156.94	3673.89	2675.93	3491.42	3829.38	3904.43	4554.3	3288.03	4140.56	2277.17	2945.76	2517.35	2521.52	2077.6	2727.3	4428.39	3321.64	2997.27
A0A7M7G021	cuticle protein 16.8		394.501	438.783	395.261			148.161	407.497	225.978	271.568	249.15			232.594	301.687	281.58					312.584	220.363		451.115	540.36	185.708	211.089		324.174		160.645
A0A7M7G026;A0A7M7GTI8	tudor domain-containing protein 7 isoform X2	451.767	1051.52	752.276	769.199	469.685	558.034	858.471	900.862	1134.72	894.995	783.328	331.002	576.491	853.333	823.858	766.813	610.464	1085.43	689.132		995.146	798.435	344.276	828.471	812.329	817.189	669.973	718.73	934.076	666.932	544.879	672.919	419.564		712.331	1141.36	1316.58	554.92
A0A7M7G045	RNA helicase	906.213	2042.07	1624.62	1900.17	822.402	962.948	1531.88	2012.68	1630.51	1575.89	1870	721.671	790.227	1455.94	2039.26	1816.69	447.464	1884.44	1190.4	1466.57	1475.82	1656.45	275.352	1696.82	1696.38	1639.95	802.854		1907.78	910.579	882.035	579.763	582.343	344.119	597.544	1637.26	604.524	809.326
A0A7M7G050;A0A7M7GVF4;A0A7M7LN71	protein ELYS isoform X1		264.268		255.198			226.174	169.576	253.926		212.884			113.442	229.095	324.781					232.866	231.057		123.897	240.222	180.618			211.294							280.339
A0A7M7G054;A0A7M7SRN9	uncharacterized protein LOC727081 isoform X2	1214.56	1132.17	1366.52	1079.01	878.991	972.465	1120.39	1263.6	1551.75	982.679	1280.59	784.173	687.831	1339.05	1124.72	1490.1	1009.89	1146.56	675.011	614.096	1612.41	1123.1	1339.37	1178.39	978.848	1507.95		1256.91	1935.22	806.978	769.425	821.708		564.829	957.316	2243.88	916.411	792.277
A0A7M7G060	cysteine-rich protein 1	16947.5	5468.06	9897.43	5869.28	9176.25	14264.6	5586.47	5800.35	10268.5	7546.92	5719.95	8315.02	5432.48	7711.49	5571.25	7544.16	9313.52	5737.99	8422.47		4627.21	6585.45	7033.38	5899.83	3617.08	6915.66	3821.45	7887.19	7641.17	8297.17	8444.96	7916.23	5136.64	9843.72	6861.56	7364.76	5943.1	7319.73
A0A7M7G070	40S ribosomal protein S16	2526.32	14174	14813.5	16752.3	3802.62	4595.54	13953.5	22310.4	12548.3	9377.27	13567.1	2378.73	1638.46	16973.7	21854.4	15035.8	2975.07	18218.4	5300.51	2933.71	10907	20752.9	1002.11	17062.4	21249.1	14070.8	3490.09	3171.46	17805.4	3513.46	4465.28	4310.12	3412.24	2250.69	4774.74	14661.3	4931.35	4535.99
A0A7M7G072	PEST proteolytic signal-containing nuclear protein	2516.42	1691	2251.36	2002.72	2263.48	1718.34	1483.06	1535.25	2337.45	1990.85	1650.71	1263.65	2056.77	2324.61	1661.81	2352.41	1702.01	1859.56	1547.61	1528.4	1715.57	1664.42	1805.66	1966.94	1014.23	2323.67	2338.71	2006.92	1835.38	1612.76	1821.01	1854.27	1888.57	896.051	2113.4	2172.41	1587.61	1556.51
A0A7M7G073	calcium/calmodulin-dependent protein kinase type 1 isoform X2	12294.5	16563.8	20481.3	13878.3	9798.71	10673.7	18262.5	15962.3	24523.4	21034.7	16732.4	9877.88	15627.7	19167.4	15699.5	18796.9	9873.76	15567.6	8476.35	11610.7	17385	15449.9	10030	17522.4	13001.1	18865.3	15876.4	12820.8	20030	7406.99	12250.9	9732.72	10785.6	9789.81	10718.6	22614	11072.5	9680.77
A0A7M7G092	peroxisomal N(1)-acetyl-spermine/spermidine oxidase		929.569	788.982	769.094	561.041	695.524	827.495	900.937	762.483	1038.86	983.365			739.737	1014.56	851.193		795.753			891.451	976.264		908.427	1043.06	965.505	795.008	355.409	952.014	391.387	685.604					1026.23	869.362
A0A7M7G0A0	ATP-binding cassette sub-family B member 6	705.663	1490.75	2207.26	1964.38	1508.36	1564.51	2084.94	2830.3	1871.23	1221.96	1943.25	755.513		2453.73	2685.16	1811.62	1127	1613.76	1547.29	2074.06	1659.77	2521.55		2131.02	2598.88	1556.3	716.125	1472.75	2183.04	1174.01	1399.42	1535.53	1523.14	1032.31	1731.35	1601.15	1989.44	1618.66
A0A7M7G0B0;A0A7M7GT29;A0A7M7GTR1;A0A7M7M3W8	synapse-associated protein 1 isoform X3	10458.7	13120.9	13286.4	11933.8	7465.76	7161.96	14140.4	12427.6	14660.6	16454.8	17470.9	8204.01	16257.5	13399.2	12290.5	14254.3	8587.17	16259.3	7618.04	8031.9	15593.6	9423.18	10986	11737.7	14515	14776.3	12873.6	9717.67	10443.6	5792.43	9403.33	8924.37	8493.55	10102.8	8758.08	11406.4	12573.1	13147
A0A7M7G0C0	Cytochrome b-c1 complex subunit 8	18595.1	4551.06	8555.88	19862.7	49843.6	68441.4	9964.73	16997.7	5048.54	4400.2	5422.8	30661	8338.62	40122.4	9981.99	8407.46	47279	5793.58	105550	4305.22	4417.98	15643.5	3698.69	11407.3	14737.2	10170.7	4770.58	20412.9	7963.39	95047	25527.1	145429	11722.6	45318.4	37732.4	6576.4	53066.1	83128.2
A0A7M7G0C7	cleft lip and palate transmembrane protein 1 homolog	324.965	1380.29	1615.86	1432.5	615.161	1099.49	1452.64	2381.63	1532.14	1131.12	1510.69	424.615		1840.97	1825.39	1372.32	670.642	1162.29	718.703		1150.54	1996.41		1273.66	1363.89	1051.04	610.837	955.266	1595.61	1053.71	1089.22	547.812	1068.35	376.602	1376.09	1844.21	899.226	432.049
A0A7M7G0E0	vegetative cell wall protein gp1	5903.38		1836.13		3659.12	5071.48						3099.66	2793.06				4225.82		3598.72	17736.7			4756.16	568.152		1525.33	1954.47	6928.99		4516.46	4472.97	4052.65	4313.54	3815.12	4188.99	1962.56	4016.61	3971.01
A0A7M7G0E1	Cytidine deaminase	7301.23	7723.87	6458.18	4457.06	5431.23	5862.29	7376.35	5663.24	9932.12	8043.52	6747.3	7016.28	10334.7	6778.85	6404.36	7912.47	7424.73	6678.48	4170.87	7062.1	6614.55	6699.13	9398.16	6194.22	5144.68	7086.04	7906.11	7768.2	7164.62	4284.76	6845.15	5102.36	7169.15	6932.49	5643.79	7679.33	6376.97	4702.21
A0A7M7G0E4	geranylgeranyl pyrophosphate synthase isoform X2	1634.02	2077.25	1992.96	1873.48	1698.16	1674.44	2074.62	1938.95	2989.84	1652.57	2127.85	1482.62	2815.13	2203.01	1869.7	2235.21	2139.52	2458.78	1310.09	4095.19	2039.34	2365.26	1304.42	1863.77	1525.58	2545.73	3576.59	1694.02	2269.14	1273.8	2102.28	1522.04	1591.64	1095.17	1450.74	2063.23	2313.19	1984.06
A0A7M7G0E9	LETM1 domain-containing protein 1	701.235	456.448	779.803	1528.97	1153.51	745.74	822.423	876.62	625.312	497.528	608.924	350.439	340.118	1907.48	796.132	839.623	492.637	909.029	1642.95		453.476	1022.12		964.878	642.832	667.22		283.875	786.365	1176.87	369.303	2559.17	238.995	885.678	815.957	543.427	969.36	1268.16
A0A7M7G0F9	slit homolog 1 protein isoform X1	2405.68	642.669	1702.16	1181.45	5050.48	2992.12	1174.05	1005.95	1918.86	609.079	624.913	5949.13	1826.73	1312.48	983.599	753.628	2647.36	957.391	7541.89	2632.28	877.434	1224.83	1687.12	1092.67	899.162	1652.7	869.76	2257.49	904.168	5616.91	3681.17	4472.71	3059.69	2056.33	3082.47	2212.72	2750.56	3788.33
A0A7M7G0I5	Derlin	1138.47	2835.06	4588.15	4272.58	1413.6	1568.45	4303.27	6286.56	4465.85	3980.51	4249.11	605.224		4771.02	4684.79	3286.49		2451.86	2976.23		3428.67	5139.92	4786.71	4061.01	4121.46	3182.03			3638.37	1132.99		1159.93		1172.36	1177.97	3132.74		1299.52
A0A7M7G0I9	probable enoyl-CoA hydratase, mitochondrial	79472.5	56026.9	74987.4	51696.2	57101.1	68661.8	58588.6	55251.3	76391.6	59186.9	48892.1	66171.3	89941.5	59443.7	50690.3	54071.2	51061.5	49396.6	50932.3	95752.5	53177.5	55776.4	58535.4	58624.8	43754.2	53345.7	112490	63338	69505.7	46391.6	101535	47479.4	77930.1	43821.6	73358.2	58352.9	68527.4	57934.4
A0A7M7G0K4;A0A7M7MSP1	uncharacterized protein LOC727578 isoform X1	435.341	592.154	898.73	514.635	633.31	862.797	537.775	615.11	999.822	689.155	686.207	412.055	120.144	584.208	771.834	569.583	492.595	261.958	454.704		675.895	368.067	253.954	547.466	709.014	801.056	624.235	466.631	489.218	709.317	588.146	577.561		781.28	341.875	774.634	406.528	374.117
A0A7M7G0R3	28 kDa heat- and acid-stable phosphoprotein	3284.19	10027.4	6381.34	6682.56	3214.35	4797.39	6907.08	8383.01	7656.03	6907.8	7397.55	3573.3	3840.22	7630.41	7197.92	7478.64	3585.25	7695.24	3912.33	2027.7	7508.47	7392.57	5087.93	7226.93	7003.94	6628.1	4438.58	3828.99	6491.38	2578.78	3138.77	3293.76	4785.36	2275.52	3101.21	7893.11	4017.26	3174.75
A0A7M7G0V7	protein AF-9		431.806	572.597	803.617			548.519	721.977	336.045	818.701	656.643			301.91	912.839	623.214		550.543			681.94	453.436		717.341	460.775	538.482	494.839		728.058				727.763			376.871
A0A7M7G0W8	protein dpy-30 homolog	1454.83	2643.55	2694.03	3528	528.997	824.448	3063.72	3851.33	3053.33	2887.71	4099.86	243.051	947.469	2983.23	4135.37	3542.04	756.106	3423.51	443.991		2280.73	2972.44	841.021	2726.46	4177.13	3911.99	899.639	836.988	3387.54		1107.72	525.467	624.29	356.532		3245.02		698.419
A0A7M7G121	venom acid phosphatase Acph-1-like						159.102		445.05	294.448				196.741	266.054										232.133	847.53	287.033	551.914
A0A7M7G139	60S ribosomal protein L21	3848.86	22893.9	24288	29777	5697.23	7675.5	26516.2	32949	21869.1	18334.3	24284.6	3317.62	2643.36	28320.6	33250.7	25786.3	4848.96	20251.3	5104.35	3848.54	16919.9	29389.8	1426.42	26520.5	31468	21059.6	3157.77	3515.32	23450.3	4364.47	5353.02	4632.81	3178.39	2730.14	3388.61	16096.2	5219.57	5029.92
A0A7M7G166	uncharacterized protein LOC725813	268.092	5263.1	4358.58	4675.64		268.033	3803.41	4468.29	3823.44	5143.85	4076.6		156.1	3291.87	5262.52	4402.6	170.109	4199.09			4550.34	4525.17	628.711	3490.03	3862.07	4375.38	329.026	564.229	3697.77	207.48	437.133					3509.45
A0A7M7G1E2	mitotic spindle assembly checkpoint protein MAD1		415.68	334.063	509.022			382.958	277.499	389.607	526.308	403.624			332.743	381.821	216.688		289.349			229.407	233.267		344.87	314.305	276.986			441.6		58.8093					426.122
A0A7M7G1E8	acylphosphatase-2 isoform X1	2740.79	1113.66	1669.46		2042.83	4492.48	1748.25	989.298		1172.17	698.623		964.961	2214.34	1376.65	1388.25	3306.27	962.658	2849.38		1918.19	2515.44	1907.04	1680.04	1545.57	2126.78	2445.6	2383.02	1013.32	3837.59	2060.51	4268.77	2292.91	3862.84	2780.62	2608	3431.29	4504.17
A0A7M7G1F2	Zinc finger CCCH domain-containing protein 14		359.415	257.33	452.188			413.197	238.833	998.913	542.47	894.834	596.927	673.398	668.015	611.611	795.219		484.642		46987	627.946	626.981	1542.95	416.249	610.719	589.344	1498.7	1065.82	915.065		649.755		11640.5	798.974	344.085
A0A7M7G1I2	kynurenine/alpha-aminoadipate aminotransferase, mitochondrial	1584.42				1098.9	1247.11						897.867	1137.46				1280.21						1040.42				989.307	2529.57		506.56	1467.93	1187.94		957.824	834.042		563.274	1847.37
A0A7M7G1K4	serine protease 53		2547.27	917.468	501.087	221.31		322.352	412.573	522.028	3548.6	366.299	1656.09	2452.7		536.233	636.711	284.17	693.623		396984	5844.89	173.993	42373.9	966.46	670.825	714.69	4905.92	2215.06	444.227	240.541	629.756		50020.8	318.989	5789.97	867.677	394.325	562.48
A0A7M7G1N6	NPC intracellular cholesterol transporter 2	3445.36	33921.5	37885.5	21031.3	4433.03	5513.75	20509.1	15413.6	14758	20690.3	17836.6	5745.31	30719.9	18054.8	12266.7	17243.1	4954.05	12439.8	12713.4	68134.8	32292.8	18290.6	46105.1	16394.8	14859.5	24002.9	15703.3	6674.79	22926.2	6286.22	3939.68	11077	30025.7	8159.41	7747.19	37194.9	4123.78	5852.59
A0A7M7G1N7;A0A7M7GZ16	Protein MAK10 homolog	426.049	1083.61	943.834	1255.12	487.432	663.431	910.633	1180	1109.44	954.27	1115.81	463.941	392.978	1320.2	1080.43	1237.59	532.553	1383.84	460.146		1218.03	1194.25		1235.66	1392.2	1244.84	803.98	958.015	865.975	709.979	811.986	553.281		444.452	684.881	1034.03	593.188	414.043
A0A7M7G1Q2	39S ribosomal protein L50, mitochondrial		822.507	788.358	1561.58		1004.09	1157.94	1331.03	1028.32	774.961	1052.13			2645.42	1055.75	818.652		440.982			849.098	1584.83		1171.76	1315.58	1552.84			1142.13							1221.27	736.096
A0A7M7G1R2	ADP-ribosylation factor-like protein 6-interacting protein 4		1188.81	1164.95	878.776		682.743	749.125	901.625	890.434	805.518	737.402			760.023	979.398	1050.72		429.765			796.63	837.536		967.33	889.872	972.504			1275.16			391.108				1007.42
A0A7M7G1R7	3-hydroxyacyl-CoA dehydrogenase type-2	57327.1	84059.1	115008	79973.7	44396.6	52585.6	90564	72626.4	100793	88602.3	68101.2	52719.4	78068.1	114011	78838.9	109209	48677.2	53586.4	46267.2	50143.4	78329	82512.2	73471.2	91817.8	69621.1	86286.8	61988.8	47510	117198	42338.6	61446	43597	47689.1	42385.7	53237.2	96735.8	52384.2	42978.1
A0A7M7G1U4	Biogenesis of lysosome-related organelles complex 1 subunit 6	366.621	695.328	672.521	886.648	516.398	508.933	726.267	579.229	671.538	660.215	622.953	305.92	743.643	934.754	880.108	757.553	503.552	893.509			664.513	568.526		701.856	757.61	868.914	1118.32	698.017	737.858	571.254	403.852	284.171	2544.08		993.742	603.513	307.459	1507.37
A0A7M7G1U9	farnesol dehydrogenase	240083	24555.3	63123.3	21007	140328	250192	29669.1	19770.8	26803.8	26319.6	16695.1	183543	152059	16611.7	23561.3	23643.8	193445	17394.7	151747	136775	24989.6	24957.9	192131	20812.6	16905.5	40865.2	115808	229960	23841.9	176364	186020	162232	183705	191038	204158	31039.4	199079	116757
A0A7M7G1V2	39S ribosomal protein L35, mitochondrial			628.254	715.154			703.589	529.198	689.893		533.472			1354.41	757.968	726.191		591.372				988.721		623.784	596.553	1046.73			867.033							451.388
A0A7M7G1Y1	probable G-protein coupled receptor Mth-like 1		1103.6	1257.38	1445.6	511.837		999.204	1199.89	1900.55	1260.02	1315.36			1329.83	1739.28	1372.37		8276.21			1197.12	1153.19		1098.45	966.477	1305.98			1690.71
A0A7M7G214;A0A7M7L751	serine/threonine-protein kinase tricorner isoform X2	2433.9	2153.97	2054.8	1906.33	2281.05	2321.45	2038.01	1864.6	2087.89	2169.49	1985.57	2262.48	2257.24	2018.32	2090.61	2203.32	1899.09	1721.56	2280.87	1187.16	2430.15	2164.38	1817.99	2078.3	1969.79	2367.49	2375.89	2374.94	2240.17	1499.96	2964.57	1959.7	2702.44	1383.86	2215.63	2665.78	1593.38	2052.24
A0A7M7G228;A0A7M7L405	uncharacterized protein LOC724971 isoform X2	16714.3	4689.44	8006.58	4517.25	10313	15395.1	4992.75	5760.24	8226.21	4968.24	4812.13	9323.81	8805.77	6351.48	7380.4	5112.81	15404.7	3604.33	10213.1	10462.3	5006.48	3729.61	14709.2	5491.73	3447.2	5160.19	5345.5	20153.1	11471.8	15342.4	12623.4	8100.53	13725.6	18473.3	9902.03	10729.8	11507.5	11827.3
A0A7M7G236;A0A7M7GRL6;A0A7M7KZ64	serine/arginine repetitive matrix protein 2 isoform X1		386.231	534.868	481.647			524.295	879.561	358.55		646.172			295.053	484.002	361.613					544.931			416.484	205.933	594.659										383.885
A0A7M7G246;A0A7M7GVC5;A0A7M7GVR8;A0A7M7H0H7	non-specific protein-tyrosine kinase		540.86	395.14	513.888		454.32	562.4	529.997	503.484	557.272	562.833			273.647	711.962	616.12		515.762		220.199	449.835	632.853		557.006	302.247	590.841	254.416		423.815							410.976
A0A7M7G247;A0A7M7LNT4	nucleolin 1 isoform X1		247.137		391.986			190.515	347.627	261.921	247.502	343.15			320.054	273.119	137.906		211.028			284.906	32.6473		147.633	266.731	188.4			208.165
A0A7M7G285	DNA-directed RNA polymerase subunit	1076.05	1410.24	1751.71	1076.41			667.886	1045.33	885.459	826.385	1012.09			867.139	1065.78	832.993	1077.42	752.11			1040.2	1091.59		984.758	835.549	1013.99			1137.19							1605.85
A0A7M7G291	uncharacterized protein LOC726206		1479.05	1261.49	1118.17			909.977	1380.09	2068.73	1105.51	1589.05			1399.13	1494.86	1503.24		1464			941.637	867.85		1152.83	632.133	1040.51			2134.58							1546.17
A0A7M7G2A8	U6 snRNA-associated Sm-like protein LSm7 isoform X3	1996.85	5396.59	3505.73	4205.64	1593.9		5224.8	4344.18	4193.72	5633.85	4453.56			4215.23	4633.07	6078.12	2341.41	5522.37			6211.72	5760.51	1185.58	3597.93	3860.88	5066.9	3129.39	1931.68	4352.87	1734.17	2572.15	1537.02	2421.27	1002.61	1886.53	5990.06	2653.51	2190.62
A0A7M7G2B2	protein SCO2 homolog, mitochondrial		327.212	244.274	796.222			494.356	703.222	353.304	593.204	419.968	390.139		955.243	558.031	424.624		463.639	900.233		272.314	477.45			625.287	552.233			301.614	662.538	283.027	653.496			785.949	397.555	621.963	457.231
A0A7M7G2B7	U6 snRNA-associated Sm-like protein LSm3	1462.59	9303.7	8361.06	8441.29	2323.71	2492.51	8909.96	10401.3	8255.45	7797.85	9771.07	2103.08	2774.87	8262	9830.8	8993.11	3431.74	10525.1	2404.26		9859.26	9630.32	2578.17	8548.89	9889.4	8803.69	2722.6	3499.94	8643.46	2117.62	4447.03	2251.31	2289.34	3154.72	2884.61	11518.1	3629.45	4014.43
A0A7M7G2C3;A0A7M7IGX1	huntingtin isoform X1	1325.88	748.778	1390.37	596.429	2334.52	1601.28	635.921	394.5	540.406	679.471	585.081		2241.62	486.08	697.258	917.096		444.104	1977.56		614.191	804.042		566.162	600.694	785.064	2718.57	2890.19	489.763	1674.98	2231.29	2045.19		3188.81		953.782	1123.6	1435.12
A0A7M7G2F2;A0A7M7LQR5	flocculation protein FLO11 isoform X2		765.851	962.591	765.132			522.559	557.12	1338.41		259.749		845.042	626.866	674.033	810.373		661.964			918.87	688.121		293.863	284.115	661.975	877.727		1177.4									452.431
A0A7M7G2G0	protein FRA10AC1	2399.46	1783.59	1142.88	1395.22		6079.66	828.561	368.017	896.742	1967.14	1322.79		1139	2023.37	293.447		3871.5	1224.84	5249.82		521.702	1414.68		1137.21	778.786			2529.83	1134.22			9592.61		3908.83	4069.88	679.535	5164.43
A0A7M7G2H3	venom acid phosphatase Acph-1	676.399																		609.243	7219.11			666.996										1297.55
A0A7M7G2H4	Biogenesis of lysosome-related organelles complex 1 subunit 7	885.413	1421.88	1470.12	1398.01	968.497	809.456	1289.59	1309.68	1420.89	1653.08	1330.76	1045.7	1084.81	1646.33	1597.41	1662.83	1102.5	2070.15	1582.04		1532.54	1746.06	874.95	1973.92	2105.29	1591.92	1349.76	677.914	1930.89	1031.08	1303.49	930.743	1151.01	583.605	402.15	596.373		1126.37
A0A7M7G2K2	probable 28S ribosomal protein S26, mitochondrial		490.029	579.75	568.639	207.778		365.907	577.172	287.477	424.969	325.463			658.383	336.15			326.518	182.139			562.589		651.793	308.583	749.415	360.256		398.158							351.917
A0A7M7G2N3	zinc finger CCHC domain-containing protein 8 homolog		514.464	873.784	510.733			561.977	479.284	606.666	518.096	611.013			650.013	698.564	626.711		489.968			407.762	350.752		544.499	551.56	344.783			656.671							645.634
A0A7M7G2Q5;A0A7M7MSW1	endocuticle structural glycoprotein ABD-4 isoform X1	1707.77	16155.3	13612.7	28778.3	3538.16	3746.01	9440.39	19512.6	14678.7	16870.6	21295.6	1306.63	1328.55	12863.6	18172.5	20946.8	2690.17	28697.6	2622.25	2913.49	16528.8	14593.5	3330.56	25377.7	20393.3	17192.3	4081.14	4119.56	21472.1	3087.79	2820.56	2575.34	2025.37	2105.25	1282.62	11505.7	2150.75	2336.93
A0A7M7G2S2;A0A7M7GTE8;A0A7M7MMY7	Phosphatidylinositol-3-phosphate phosphatase		1086.17		574.301			292.043	590.77	534.302	528.581	623.743		861.434	676.744	540.825	600.707						566.067		658.583		598.128										582.126
A0A7M7G2T3	uncharacterized protein LOC727135	585.596	554.182	563.275	571.266			556.949	718.664	675.319	488.267	493.255		402.507	632.173	572.69	502.766	232.516	658.712			599.625	446.45	1057.95	419.451	509.223	603.288	348.957	763.293	662.332	1344.03	374.589		1087.42	1014.47	472.076	908.222		958.186
A0A7M7G2V2;A0A7M7LSB5	uncharacterized protein LOC726307 isoform X2		906.744	926.825	699.764	1215.21	1059.4	598.304	720.262	488.577	960.152	519.794			829.739	950.91	781.354		829.917				621.898	1303.93	776.056	402.528	1033.51			787.218		811.452					1417.31
A0A7M7G2W6	Proliferating cell nuclear antigen	4787.16	11282.9	9155.67	9929.5	3649.29	4512.8	9132.69	10245.1	9370.69	11091.6	11102.2	3102.32	5402.64	9096.55	10585.1	11611.5	3884.95	11243.6	2829.47	3483.81	9510.08	10216.4	3652.61	10363.2	9272.72	9985.63	4970.85	4273.42	10053.6	3046.49	4145.48	3814.36	3757.05	3297.61	3920.15	8825.78	3737.68	3657.82
A0A7M7G2X8	endocuticle structural glycoprotein SgAbd-2 isoform X1	4031.4	812.974	2350.54	1062.83	2220.59	780.981	846.931	1336.7	429.715	1223.09	616.028	1557.93	1270.66	1521.93	1864.17	1178.81	484.113	468.632	3187.43		437.018	1550.17	956.943	1105.15	1477.58	973.033	2162.5	1682.38	1464.27	2927.34	2574.87	3889.79	2915.03	2564.11	1745.78	1309.28	2709.05	3955.75
A0A7M7G2Y8;A0A7M7GQ44	BAG domain-containing protein Samui isoform X1	2746.14	2050.4	1922.42	2665.82	3455	2117.18	2060.08	2200.59	1958.32	1773.46	2297.64	2532.19	2285.8	2261.54	2217.85	2430.62	2261.53	2412.18	3209.06	2424.64	1909.09	1720.54	1682.69	2173.12	2535.45	2452.23	2361.58	2848.84	1750.84	2779.62	3006.42	3079.15	1865.58	1804.19	1925.1	1960.7	2293.01	2698.6
A0A7M7G2Z1	Mitochondrial import inner membrane translocase subunit	3923.96	1619.2	2545.79	3760.97	3277.85	4540.48	3535.83	2795.37	2788.01	2574.33	3082.77	3028.57	5734.42	3203.15	1977.87	2812.1	5016.64	2554.94	5391.6	2199.35	3003.88	3468.94	3323.69	2914.96	2812.7	3407.94	10625.5	5530.39	3152.95	4638.98	6647.9	6245.34	3277.27	2873.67	3537.26	2313.69	2412.07	3565.19
A0A7M7G320;A0A7M7M5T7	Alpha-tubulin N-acetyltransferase	2370.61	1147.83	1330.34	1305.48	1880.91	2936.21	1199.67	1175.74	1477.67	1260.06	1361.17	1574.44	1668.14	1286.73	1036.88	932.802	1668.09	1327.92	1664.17	1868.37	1500.15	1481.35	1731.61	1214.72	1080.43	1304.22	1585.22	2137.06	1553.12	1042.67	1592.37	1280.85	1331.64	984.733	1233.8	1503.26	2310.82	1603.89
A0A7M7G330;A0A7M7GT88;A0A7M7GTP0;A0A7M7GUP6;A0A7M7GY43;A0A7M7LRZ0	neogenin isoform X1	1820.84	2269.81	2562.72	2057.49	1205.79	2176.02	2414.54	2258.5	2928.26	2103.13	2247.6	874.823	1135.4	2202.84	2251.02	2110.4	1362.43	1629.79	1079.33	1359.71	1920.33	1888.2	1749.84	2231.37	1460.54	2443.7	723.455	1354.15	2785.91	985.531	1287.9	1284.24	1334.27	1018.72	1122.49	3298.66	1407.49	1288.84
A0A7M7G338	Kynurenine formamidase	3735.19	4192.19	5290.54	3886.41	3525.91	4716.31	5984.69	4336.83	6709.24	5386.42	4887.15	2840.68	3742.88	4854.73	5029.35	5653.31	3612.94	4164.95	3441.25	6366.69	5434.07	5275.42	4011.4	4986.63	3752.66	6110.36	3417.42	5506.29	5764.01	6021.81	3747.16	3074.23	3506.66	2543.66	3048.35	5738.97	4827.31	2662.67
A0A7M7G381	circadian clock-controlled protein	13761.7	15614.7	17574.4	11577.5	8052.45	9436.25	12060.8	18939.4	19789.7	17622.1	16963.3	8277.27	9097.6	14118.1	19983.8	24084.5	9589.19	17524.5	10291.3	6205.54	13363.4	13950.7	8517.32	12385.3	13587.7	17461.8	4287.01	11854.5	16157.3	6237.23	8951.2	8919.53	5601.04	11799.3	6117.05	19848.4	6180.91	4957.29
A0A7M7G3D2	glutaredoxin-C4 isoform X2	60092.1	36720.1	42425.3	30368.4	37249.2	43146.8	40344.3	30508.4	45432.5	45025.2	31493.7	48013.4	49813.2	35937.5	33501	40756.9	37753.2	31213	31603.9	31575	37820.6	32430.9	57345.3	35195.4	30904.8	40445.9	25204.6	43138.5	38892.2	28370	34864	36744.7	41715.6	41588.7	32833.1	39594.1	30939.8	28488.4
A0A7M7G3E2	NAD(P)H-hydrate epimerase	5715.48	3853.01	4113.38	2874.22	6236.25	2938.97	3230.84	2293.75	4401.45	3314.23	3536.11	3642.34	5637.6	2681.1	2452.78	2879.22	4596.21	2036.68	3254.29	2904.48	3063.43	2370.77	6191.91	2072.99	2340.46	2887.63	3814.61	6019.25	3559.47	4185.16	4120.15	3894.06	4009.42	5323.29	4729.26	4924.79	4408.57	3537.35
A0A7M7G3F2	NADH dehydrogenase [ubiquinone] iron-sulfur protein 4, mitochondrial	6713.76	1739.48	2831.43	5297.07	15477.3	22684.6	3058.47	4807.02	1196.57	1565.15	2204.16	10089.9	2447.37	10041.2	3413.37	2428.42	11253.8	2431.21	31172	2566.52	2050.56	4559.52	2049.15	3427.16	4545.85	4020.24	1990.93	7270.53	2429.21	22986.5	5470.05	45485.8	3581.85	13801.9	10752.2	2139.87	13627.4	20268.9
A0A7M7G6U3	60S ribosomal protein L24 isoform X1	1247.09	9037.5	9324.02	12065	2807.1	3108.9	12483.2	14087.7	10214.7	8243.72	9802.92	1565.97	1280.55	12950.3	13415.3	9500.85	1917.06	9339	2877.22		9041.53	15351.3	748.304	10567.9	15606.8	10044.2	1854.06	2198.1	10784.1	2806.94	2336.82	2813.36	1105.42	974.549	2823.71	9807.76	2600.81	1875.37
A0A7M7G6V6	Protein transport protein Sec61 subunit beta	769.931	2585.87	4208.56	5902.53	1570.7	2817.47	3000.35	6252.78	2641.14	3584.66	2851.02	1409.73	584.659	6180.09	5412.28	3841.81	1616.2	3519.47	2155.54		1789.01	4522.64		4744.6	4780.84	3151.9	940.346	2000.41	3253.75	2339.42	1751.39	2008.38	1244.97	973.065	1803.58	2274.16	2040.67	1944.44
A0A7M7G6Y7;A0A7M7GCF9	non-specific serine/threonine protein kinase	3501.62	7522.05	6839.79	7761.08	3365.9	3535.6	7137.64	7107.04	6530.38	7905.27	7751.13	3660.15	3520.09	6990.42	6463.13	6930.76	2971.85	7887.55	3505.28	3814.91	6927.23	6888.09	2830.52	8042.4	6810.94	7621.46	4324.98	3587.45	6456.77	2837.71	3836.62	3151.06	3008.94	1848.1	3191.78	5801.15	2979.84	3733.41
A0A7M7G6Z8	60 kDa SS-A/Ro ribonucleoprotein	4045.78	5238.08	4909.95	5637.87	2917.33	3118.64	4314.77	4914.77	4167.67	5006.76	5302.58	2870.28	3086.62	4919.33	5040.87	5194.31	2797.64	5989.47	2988.38	3009.43	5600.35	5807.88	2571.53	4899.52	5164.06	4753.91	4310.07	3578.48	4430.83	2892.18	3641.79	2832.1	3412.31	2835	2886.03	4940.98	3576.69	3348.04
A0A7M7G707	Sulfhydryl oxidase	463.945	149.875	339.538	439.994	683.021	773.961	222.618	232.936	312.063	402.928	267.936	508.185	662.545	335.625	280.445	424.281	273.029	396.733	438.865	361.331	186.333	158.798	369.357	144.437	326.819	319.679	1109.77	501.265	179.602	843.062	728.064	445.674	460.07	334.718	603.694	152.837	497.164	515.767
A0A7M7G714	rRNA methyltransferase 3, mitochondrial		857.248	965.648	1413.66		756.737	819.136	1111.06	581.29	688.943	842.02		205.236	1372.37	865.961	921.652		695.8				964.277		1078.49	716.775	902.06			1084.72		946.99							1052.36
A0A7M7G726	UPF0545 protein C22orf39 homolog		203.655	302.737	425.543			240.326	428.642		263.778	364.302			692.194	390.428	340.267		267.415	345.623		162.918	529.862		245.221	374.808	335.887			485.716	239.132						393.426
A0A7M7G737	protein lethal(2)essential for life	8512.02	1849.28	3362.02	4648.57	7081.72	6769.11	2582.05	3379.83	2509.04	2946.4	2891.5	5300.36	3755.3	3484.16	2785.24	3058.49	3897.35	2312.69	6689.14		2123.38	2810.98	5508.31	1883.07	2055.77	3487.35	5400.45	6722.82	3136.87	6378.26	6902.68	5634.55	4953.45	4658.33	9594.57	2346.2	4363.2	5025.44
A0A7M7G7A1	60S acidic ribosomal protein P2	6371.08	27669.2	31898.8	39879.6	9759.08	9109.38	34838.3	41985.8	30151.7	29292.3	35362	4427.78	4454.05	44339.2	49725.6	36723.4	6787.16	29555.2	8584.24	5762.98	27078.4	39700.6	3944.34	36098.3	47431.8	31933.7	5022.91	8908.93	39646.9	11988.2	7879.76	9350.59	6437.99	6533.07	10483.2	30403	9001.47	8267.58
A0A7M7G7B3	transmembrane protein 14C		358.96	435.069	442.934	946.905		418.58	768.492	440.919	346.295	363.384	207.84		604.269	616.923	499.831	236.877	394.938	541.993		263.602	556.046		406.576	522.592	530.684			315.223	424.719		669.465				482.184	786.932	1215.84
A0A7M7G7E0	uncharacterized protein LOC724585	11039.8	4492.25	6640.18	4074.23	7795.97	9173.16	4183.08	4733.58	6593.41	4316.04	4085.56	5469.39	4963.94	6259.49	4484.27	4983.07	5968.5	4606.89	7042.66	1744.61	4426.5	3705.46	6376.04	4744.98	3403.08	4403.95	3189.44	6022.3	6647.9	7211.26	6942.75	5695.36	6147.15	6234.85	5575.64	4923.35	4685.61	7536.11
A0A7M7G7H5	39S ribosomal protein L23, mitochondrial		328.563	244.728	422.398			248.048	374.035	321.07	210.339	206.811			913.276	443.043	232.799		272.151				427.854		326.119	400.704	407.342			515.093				561.187
A0A7M7G7I7	Lipase maturation factor	521.463	1503.37	1898.94	1750.81		1236.54	1988.2	2394.94	2058.76	1026.55	1975.2	340.098	227.51	2278.94	2053.56	1844.13	358.597	1630.3	571.172		1621.72	2093.86		1882.61	2365.94	1436.6		450.259	1862.38	783.651	513.12	295.79	522.651	387.795	454.805	1962.79
A0A7M7G7L5	39S ribosomal protein L41, mitochondrial		1375.01	2387.42	2766.97	817.577	1479.37	2380.94	3205.82	1920.59	1701.06	1636.72	928.462	686.255	4302.3	2438.33	1815.93	559.351	1591.69	1185.09	1655.95	1821.57	2676.68	773.137	2530.28	2769.22	2725.61	348.936	781.505	1668.38			411.145	523.89	803.863	987.893	1779.32		984.924
A0A7M7G7M5	NADH dehydrogenase [ubiquinone] 1 beta subcomplex subunit 7	3255.79	932.268	2060.38	5968.46	10711.1	13843	2443.48	4414.78	927.854	947.864	1701.9	7586.57	2405.14	9123.87	3197.01	2912.11	7806.31	1655.96	26248.8	1412.69	1362.86	3542.34	623.678	2488.8	2991.81	3383.99	878.391	5575.72	1735.25	24536.9	4928.4	36343.8	2140.97	9264.43	10355.3	1520.99	7614.25	13242.3
A0A7M7G7P2	cytochrome b5	1135.47	714.21			1007.72	958.789						1952.06	2042.76							2649.97			1291.06	558.463		282.1	1582.87	682.372			777.726	776.853	1539.36	764.222		602.901
A0A7M7G7S3	torsin-1A	735.634	1478.26	1322.78	1323.77		747.797	1488	1196.82	1765.09	1560.58	1012.73		572.744	1505.44	1262.16	1273.87	772.387	1515.09	797.82	1853.37	1804.67	1295.63		1063.57	1255.78	1429.65		834.21	1592.73	606.12	680.409		917.732		1289.93	1500.28	705.271	529.18
A0A7M7G7W8	copper transport protein ATOX1	13021.4	8729.55	22091.5	3375.2	5935.5	11482.6	6754.44	4185.36	9441.66	16622.1	8112	7476.51	15356.7	7939.96	10361.2	11709.5	5360.34	8987.75	5042.36	5800.39	12936.7	8291.02	18992.4	9799.97	11160.7	12395.1	9999.5	3411.21	13144.6	6845.12	9955.07	10848.9	6918.64	11489.7	7223.36	8393.29	5694.17	8783.73
A0A7M7G7Z6	Membrane magnesium transporter		323.054	636.883	414.455	615.573	175.425	731.853	842.096	490.558	218.054	260.102			627.813	544.318	331.444		459.253	224.86		446.844	780.654		691.641	918.494	575.347			446.751	248.531		287.8				626.821	282.899	652.366
A0A7M7G830	myoneurin		677.28	408.47	547.654	272.173	377.752	506.685	709.362	516.217	550.968	580.593	167.828	204.766	726.605	577.732	653.429		419.001	197.404	187.775	548.804	477.042	117.345	479.865	462.809	496.552	584.062	291.354	442.523	49.9394	123.67	239.437	158.921	149.956		710.01	234.04	127.8
A0A7M7G858	uncharacterized protein LOC725661	2081.14	4272.08	5109.32	3538.26	3331.99	2545.06	4872.98	5060.17	5190.49	3385.13	4882.31	2052.3	2003.49	5390.4	5534.84	4831.96	2447.65	3353.3	3381.65	4104.61	3855.53	5221.4	2365.28	4774.71	3533.28	3748.66	1146.99	2768.45	7381.47	2300.23	1965.88	2534.53	2643.48	1457.13	3113.39	5696.62	2174.31	2597.22
A0A7M7G885	ragulator complex protein LAMTOR3-A	2870.29	11579.4	11284.6	7975.8	4375.77	4230.94	10357.8	11430.6	13404.2	9693.28	10791.1	3224.09	4770.49	10177.6	12322.5	9084.11	3457.65	13197.1	3683.64	7226.07	11397.3	9635.67	4955.6	8910.44	9055.51	9575.56	4056.06	3955.95	11987.9	3388.26	3429.38	3003.84	3960.95	2288.93	3952.9	12526.5	4240.22	2859.08
A0A7M7G893	trafficking protein particle complex subunit 6B	967.316	2969.74	2339.48	2725.09	491.466	1079.79	2346.18	2658.39	2180.74	2821.73	2765.24	897.68	947.744	2850.51	2754.29	3026.5	1049.81	2880.95	704.335	1301.65	2693.28	3285.25	544.825	2609.07	2599.99	2843.8	1289.16	998.562	2268.56	1053.53	1205.29			488.053	940.85	1952.35	665.697	1082.92
A0A7M7G8A2	Protein MIX23	14826.4	9305.13	9637.85	11579.2	11971.4	10950.4	12395.1	10593.1	10820.7	10898	9465.4	7370.3	8358.83	12281.8	10811.7	11842.6	12277.4	12000.8	10555.9	7927.55	10607.5	10608	10604.6	11998.9	10464.2	14370.8	13736.3	15061.8	11359	11087.1	11868.8	10354.5	12376.2	10298.7	13827.7	10354.1	17910.3	11756.7
A0A7M7G8H6;A0A7M7ISY6	serine protease inhibitor 27A isoform X1	15885.8	10810.7	22266.6	9390.56	10625.9	13169.5	14320.8	11835.7	20888.9	14233	13897.9	10835.1	7551.9	16369.1	10283.5	14267.8	12060.1	12104.7	9218.41	6888.81	13043.2	9152	29213.4	14781.6	7407.28	8844.63	4424.82	7122.7	23458.1	12720.2	10196.6	6532.76	7801.9	18189.6	13221.8	20520	8104.82	19417
A0A7M7G8I4	uncharacterized protein LOC102656311	3640.56	6251.58	8380.68	7128.48	6323.72	5953.5	4420.28	4368.22	6179.86	6021.53	6805.38	2915.43	9300.66	6781.51	4613.29	5750.43	4051.36	5923.15	3233.64		5246.98	7251.22		7577.49	5234.04	7198.22	4430.5	6387.67	7356.92	3159.52	3803.98	4281.91	2804.31		5576.94	8148.32	3652.63	3857.88
A0A7M7G8K3	Flavin-containing monooxygenase	3310.13	2120.04	2058.48	2115.81	2073.27	2281.52	2236.43	2257.4	1795.69	2214.49	2168.87	2118.24	4097.03	2172.04	1794.19	1997.65	2691.03	2356.77	1119.81	4046.41	1947.62	2316.19	2584.92	2656.89	1788.37	2826.56	2619	4157.61	2536.9	1748.73	3584.59	2306.21	1742.25	2038.86	2298.09	2319.24	1859.03	2631.86
A0A7M7G8M1	Inositol-1-monophosphatase	19661.3	9303.57	1916.23	1563.69	6163.73	10237.9	2440.76	1831.76	14236.9	2720.95	2321.97	56688.2	168691	2218.88	2022.34	1851.5	21550.2	1687.58	4769.98	90158.5	5020.84	1707.88	141191	1967.34	3615.23	1690.83	76478.6	11584.6	1776.86	6227.62	6467.52	18095.3	62404.2	28041.4	5223.14	2303.93	6911.29	3990.03
A0A7M7G8P2	cleft lip and palate transmembrane protein 1-like protein		392.738	607.76	816.352			427.475	504.025	522.883	331.681	350.909			488.654	781.889	524.012	409.926	399.341			297.417	648.846		495.646	524.27	365.187		359.856	793.392							652.945
A0A7M7G8R5	protein FAM98B	1292.85	2133.27	1529.37	2799.76	1966.47	1462.85	1614.18	2325.8	2233.89	1510.19	2734.99	1163.9	995.079	2335.21	2403.61	1623.23		2071.51	407.392	2693.68	1926.78	2426.18		2330.82	2713.57	2500.12	1485.59	1715.21	2083.3	1664.01	1569.46	1187.47		922.059		1515.58	868.249
A0A7M7G8S7;A0A7M7H5U2	laminin subunit beta-1 isoform X2	6900.17	14212.2	13627.7	13677	5034.64	5175.19	10214.2	12083.5	17381	13483.7	12342.7	4262.78	3079.13	12379.7	11911.9	14217.9	4877.01	12458.8	7449.52	3342.59	13920.8	9644.67	3769.54	12099.1	9495.27	11493.1	2628.58	5521.28	15685.6	6613.5	4443.47	3950.56	4946.62	4325.99	4970.78	15687.5	5253.4	4472.04
A0A7M7G8T6	vitellogenin					3432.76	1143.34						476.174					966.149		965.496								830.748			641.275							599.934	1316.21
A0A7M7G8V2	Transcription elongation factor SPT5	2326.02	2301.29	2054.02	2398.22	3059.01	1628.19	1765.55	2211.37	1859.31	2205.75	2343.36	1163.31	2594.47	1557.04	2394.38	1876.55	1479.31	2113.21	2027.06	2370.8	2018.83	2122.37	4592.75	1974.56	1815.98	2226.78	1934.89	1725.52	2097.75	1024.98	1374.8	3557.04	2714.14	1950.76	2239.22	1316.61	2503.16	1579.81
A0A7M7G8W4	sulfide:quinone oxidoreductase, mitochondrial	5303	4666.05	4238.52	5067.37	9133.62	7938.42	4034.22	5485.15	3554.2	3836.12	4783	6384.22	5679.03	6207.43	5572.05	3550.15	5387.11	4814.66	9256.17	5560.09	4528.83	5365.94	7612.9	4663.07	6805.09	5048.09	11203.2	5314.71	4236.43	7813.98	6874.33	10946.7	5136.15	4342.7	8717.39	3254.42	6724.92	6277.98
A0A7M7G8X4	glycolipid transfer protein	578.752		137.375	235.62		413.082	214.047	202.045		244.278		593.487	463.722	159.745	150.59	238.684		443.236			460.961	457.376	230.522	136.692		216.171		172.393	229.944	184.737	576.078	309.772	901.918	236.561	509.019			345.72
A0A7M7G8Y9	Signal peptidase complex subunit 3	1339.32	2920.5	3901.6	4392.47	1817.02	3162.23	4722.9	6486.83	4194.94	2946.05	3711.19	947.109		4527.54	5693.42	3927.19	1846.52	3027.02	1655.05		3060.86	6132.45		4877.24	6275.69	3440.2		1402.59	4684.17	1208.95	1681.19	1068.21		1038.02	1508.76	3576.23	1595.17	1228.15
A0A7M7G8Z8	peroxiredoxin 1	121798	169532	167548	156048	122866	111160	165130	146443	187140	174823	149712	118336	136404	173221	166837	182942	110774	182033	94215.5	105347	179881	166961	91422.3	167709	160521	172651	226385	126466	161827	94203.1	154242	145859	94740.2	124576	126006	181968	112206	110671
A0A7M7G907	Partner of Y14 and mago	2934.84	6651.15	5605.97	6733.03	2744.45	2537.05	6274.04	6626.71	5910.33	5612.49	6689.38	1685.15	2471.21	6387.23	6564.81	5969.27	1633.02	5388.73	1872.02	5394.95	5556.32	5009.13	1884.05	6957.02	6195.12	4296.69	2588.89	2466.31	6227.45	1780.79	3434.71	2232.31	2296.52	1421.51	2645.98	6200	2974.15	1883.6
A0A7M7G911	uncharacterized protein LOC727243		1648.72		684.294					1817.73	1042.27	1674.45		1813.72					1270.52		40346.4	2490.77		1528.69				1220.08						2114.85			1553.44
A0A7M7G919	inorganic diphosphatase	72066.8	33115.5	42822.4	31425.2	59780.8	68336.1	42837.6	36805.2	36428.9	45540.1	35792.8	54947.3	96624.9	39250.2	34343.7	39213.1	64129.8	38802.6	48813.5	44196.5	43649.9	39399.2	77193.5	42946.5	33651.2	49156.6	75146.9	77082.5	36869	49748.3	64024.4	57244.4	62304.7	64297.1	56367.2	34065.4	58821.4	53384.4
A0A7M7G929	THUMP domain-containing protein 1 homolog		545.574	303.148	296.73			247.448	557.876	265.222		267.145		556.666	321.801	273.023	303.998		456.679			241.924	534.047	341.728	231.27	296.456	208.768	531.8					314.803					514.228
A0A7M7G939	mitochondrial import inner membrane translocase subunit Tim29			146.615	199.068			242.184	148.315		259.706	152.187			491.43	249.833	173.257		140.651	218.225
A0A7M7G948	Translation machinery-associated protein 7 homolog	12448.1	17818.4	19363.6	15563.9	8576.7	10722.9	21746.9	16969.7	19223.4	25349.3	18293	10958.7	10215.5	19073.8	18556.9	21845.8	9530.77	21856.2	7253.43	8581.45	21674.3	17189.1	13380.5	18614.2	16639.5	18391.1	8290.18	13665.2	19416.4	10276.3	8025.52	8545.83	12946.7	9736.83	8329.05	23902	8803.21	8783.91
A0A7M7G954	Cyclin-Q	660.532	3233.49	2483.75	3155.99	817.085	1092.82	2831.38	3261.45	2580.14	2490.31	3599.88	854.719	680.632	2487.76	3619.97	3100.95	924.333	3223.74	820.86	1538.42	3077.72	3086.48	403.017	3133.52	3290.02	3012.27	1142.75	1185.85	3476.86	539.345	921.298	1077.93	678.593	270.825	1120.47	2919.58	1888.51	1052.86
A0A7M7G9G5	RNA helicase	2232.45	5734.93	4468.49	4904.75	2127.6	2164.61	4895.3	5157.83	4278.16	4772.31	5517.82	1481.34	3272.93	4261.13	5274.63	5129.54	2115.24	5389.17	1991.43	2984.46	5145.73	4848.4	1979.43	5283.74	5387.21	4966.14	3637.51	2595.05	4708.86	1996.4	2249.32	1966.16	2529	2097.53	1877.18	4129.78	2290.12	2533.8
A0A7M7G9H1	eukaryotic translation elongation factor 1 epsilon-1	1218.32	1825.1	1643.88	2011.89	736.192	688.357	1831.32	1965.32	1588.45	1722.98	1968.58	710.712	678.515	1806.34	1958.34	1804.2	762.259	2218.29	451.426	406.924	2010.63	2022.36	341.751	2022.64	2477.94	2252.61	1082.82	724.411	1461.64	311.112	586.016	736.144	1215.99	342.636	653.944	1621.59		473.108
A0A7M7G9I3	regulator of nonsense transcripts 3B		811.111	657.965	880.822		403.203	894.82	1103.06	1064.72	973.368	1133.2			1006.31	1197.53	1179.05		1495.62			784.355	1189.97		1162.09	767.789	907.409	518.964		1195.63		716.196					590.298
A0A7M7G9K9	MICOS complex subunit MIC13	1803.87	943.329	1175.12	2950.72	3985.97	4706.76	1310.49	2773.66	1258.22	939.9	1274.57	3144.74	997.539	3440.98	1708.28	1520.15	2549.06	1089	8012.94		1039.18	1972.91	422.888	1582.24	2093.49	1451.9	550.494	1902.55	1229.79	5964.75	1892.83	7436.27	784.109	2354.78	2667.62	915.623	2139.01	3990.59
A0A7M7G9L5;A0A7M7M4A6	Polypeptide N-acetylgalactosaminyltransferase			101.505				145.561		222.585									149.907
A0A7M7G9N5	Dihydroorotate dehydrogenase (quinone), mitochondrial		808.781	1525.83	1723.13		1333.12	1321.63	1757.2	1459.11	1278.22	1346.75	752.13	456.52	2301.93	1503.53	1133.69	1012.3	1013.91	1267.84		1125.42	1305.64		1628.57	1249.8	1110.96		369.231	1367.61	1663.55		1053.37			789.77	1382.64	1224.5	1635.39
A0A7M7G9R3;A0A7M7GIF9	Peroxin-19	7309.81	7974.73	10483.8	8176.8	8954.55	7963.77	8014.09	8279.56	7713.06	10287.8	9518.08	6136.12	9839.42	9266.67	7976.19	9041.74	7616.13	11807.2	5775.83	7556.2	9232.68	8354.23	9449.26	9401.63	9132.16	10786.8	9673.01	10360.9	9121.54	6401.27	8969.75	6708.82	9566.42	3882.64	8559.94	9755.16	7966.41	8565.32
A0A7M7G9R9	uncharacterized protein LOC100577504	4907.23	3717.14	3035.27	4904.57	4590.52	3396.77	3467.71	3903.71	2611.77	3302.21	3687.39	2176.56	3616.2	2473.44	4706.32	3277.23	7226.99	3724.69	1201.07		3954.35	2879.91	3218.24	3689.99	3881.39	4166.12	6278.54	1591.73	3355.9	2126	4291.43	3132.31	3451.79	2809.32	3995.89	1552.69	7746.06	5002.82
A0A7M7G9S9	breast cancer metastasis-suppressor 1-like protein isoform X1				1669.67			1759.15	1137.7	745.403	1380.53	1269.08			728.418	1058.71			628.877			1672.13	1570.59		1409.81	1138.29	1087.52			824.8			805.801
A0A7M7G9T8	calexcitin-2	6671.01	538.534		398.444	2948.17	2344.03	804.642				725.996	4459.79	14247.8	729.332			3323.89	609.709	3461.89	7185.12			10760.1	782.092	981.249	1125.68	5955.42	5129.59	2463.45	3450.21	3115.86	5666.17	10658.8	6500.86	3119.67		4732.06	3792.66
A0A7M7G9U0	uncharacterized protein LOC100576140	63.0424	182.332	216.196	314.659	79.1389		159.324	406.279	171.468	201.259	302.28		212.692	373.998	146.282	196.634					419.205	146.874	100.149	204.443	356.318	351.087	743.081		210.269	207.417	345.615	514.344		167.959	221.883
A0A7M7G9U2	coproporphyrinogen oxidase	5581.89	3239.54	4104.32	4982.41	5237.34	5649.15	4415.13	2887.34	4363.45	3571.05	3854.52	4012.69	6990.29	4352.1	3484.86	3916.56	3654.91	4132.12	5178.35	10032.2	4557.5	4545.89	4940.75	3863.93	4234.69	4934.85	8708.79	6428.48	4223.68	3046.46	7839.27	5360.19	4687.83	2998.42	4784.89	5177.58	5654.22	6457.82
A0A7M7G9U8;A0A7M7RD50	alpha-glucosidase		11368.7	3753.35	2642.79	4989.12	2474.73	2083.17	2181.68	1888.8	2894.21	2332.13	4333.6	1389.76	3317.6	2631.62	2357.3	2277.05	2757.27	1188.39		1655.9	2385.93	1706.49	2399.64	2490.35	1700.49			2294.22	1439.45		1325.51	4252.64	1129.96	706.199			4464.47
A0A7M7G9V0	14 kDa phosphohistidine phosphatase	36687.4	25873	25555.2	21784.5	34739.8	34906.8	28848.5	20383.5	26039.3	35225.1	18650	31080.2	31408.4	22842.1	22338	22575.4	33555.6	24670	28624.7	29193	28142.6	23300.7	36427.4	26081.8	22884.7	28735.9	25791.1	34117.3	21945.4	27579.2	34951.4	30490.8	35833.3	36152.1	35471.3	21582.4	33770.4	31908.4
A0A7M7G9V9;A0A7M7GLF9;A0A7M7H2G9;A0A7M7MPJ0;A0A7M7MPM4;A0A7M7MPT4;A0A7M7MQ58;A0A7M7RB00;A0A7M7SQS0	RNA-binding protein 1 isoform X2	8756.32	5505.68	5790.51	6369.02	14003.2	1959.54	6258.8	8060.13	5395.51	5160.16	6226.94	1828.82	1780.71	5947.35	7801.05	5005.17	1148.51	4710.63	1684.9		5037.7	7243.86	1073.1	6292.83	7855.95	4667.68	2259.69	1627.76	6284.29	1834.58	14496.7	1715.13	3611.89	1286.7	11514.4	4912.99	20654.2	12776.2
A0A7M7G9W6	Acylglycerol kinase, mitochondrial			346.931	331.76	282.747		143.004	646.797	325.736	200.889	325.356			499.944	340.317	167.701		167.109	337.065		502.78	391.152		376.872	344.246	405.561	449.715		275.55	202.438					275.011		217.146	291.721
A0A7M7G9X1	RPII140-upstream gene protein		259.774	698.928	942.639			582.927	797.784	555.433	279.878	394.202			1441.14	349.965	525.078		387.855	690.571		142.577	409.722		748.494	241.679	686.93			746.733			254.716				445.798
A0A7M7G9X9	protein O-GlcNAc transferase	1084.02	1280.33	1061.92	1775.75	717.422	589.605	1531.09	1471.08	1551.36	1268.59	1430.43	699.093	1403.7	1149.44	1294.88	1591.8	633.787	1713.91	627.654	579.159	1476.09	1725.94	563.982	1418.22	1950.18	1671.75	1201.52	1519.97	1407.35	899.308	852.929	1664.75	530.635	606.517	596.879	1308	724.488	779.044
A0A7M7G9Y0	delta(3,5)-Delta(2,4)-dienoyl-CoA isomerase, mitochondrial isoform X1	10157.6	11661.8	12905.8	10345.4	8772.32	9376.66	10797	12466.2	14747	11356.9	10986.2	10571.3	8284.61	12282.3	11423.2	9958.03	8782.7	12045.3	10205.1	10889.1	12723.2	13590.7	7816.44	11570.6	8827.2	12486.6	14455.7	9647.18	15171.2	7734.05	13895	10533.4	10327.7	8675.77	10753.4	15539.2	14328.5	9799.03
A0A7M7G9Y8;A0A7M7GXR0;A0A7M7LRW7	uncharacterized protein LOC100577844 isoform X1	8901.7	2194.6	7128.01	2838.59	4463.19	10222.6	3577	3474.82	6395.53	5164.22	3087.81	5426.17	6970.35	4410.02	3584.46	3586.78	9083.7	2289.87	6222.75	7267.87	3400.81	2856.08	11908.6	3734.42	2236.9	3329.8	3598.7	10460.3	5736.79	4776.47	6584.98	5150.29	12311.3	6758.13	8269.9	5389.77	10776	4884.17
A0A7M7G9Z0	Inosine triphosphate pyrophosphatase	15385.8	10639.9	11757.8	9919.92	11707.9	15034.6	12702.8	9058.26	10047.7	15063.6	11154.2	11951	14863.3	11016	10615.9	12300.7	16096.6	12060	12970.9	13764.6	14298.3	10629.9	12772.2	11795.7	10359.9	12669.2	16449.1	16968.3	12275.4	11775.7	17072.5	11363.7	16865.5	13916.1	16134.5	11801.8	16870.3	15194.1
A0A7M7G9Z3	small monomeric GTPase	1655.74	1509.29	1599.37	1349.87	2182.27	2158.01	1886.16	1829.9	2153.96	1415.46	1680.07	1501.07	1159.57	1717.45	2297.76	1616.04	1071.36	1458.06	2017.87	1489.38	1314.23	2231.69	1025.85	1722.47	1574.79	1284.81	858.304	2338.42	1648.64	1275.75	1576.84	1960.84	1324.61	2063.54	2574.31	1127.44	1786.2	1236.59
A0A7M7G9Z4;A0A7M7IQJ0	protein ccsmst1 isoform X2	254.791	95.3745	193.538	451.563		244.168	161.63	457.45	232.02	254.188	292.163			742.424	187.151	470.61		267.291			199.572	470.878		198.316	441.457	282.013	180.25	437.603	127.42	401.978					106.139	622.661	240.739
A0A7M7G9Z8	uncharacterized protein LOC727280	68.5137	247.089		200.246			89.8689	35.5332	379.78	212.775	160.189		250.782	135.593	222.477	77.0887	159.804	81.7034			237.152	176.215	406.666	139.985	151.214	246.303	206.59	83.059	111.923				430.989
A0A7M7GA00	brefeldin A-inhibited guanine nucleotide-exchange protein 1	475.053	1255.47	1173.73	1308.58	619.577	941.532	1241.57	1304.76	1078.67	1162.1	1522.79	359.23	350.438	1050.97	1474.17	1231.46	705.155	1178.05	376.807		1379.89	1664.82	149.441	1391.93	1388.31	1330.64	1239.55	458.118	1209.41	464.553	728.648	749.499	548.491	517.945	617.677	1016.92	104.732	812.567
A0A7M7GA19	Protein quiver	953.73	257.34	348.908		565.961	1054.82	340.089	98.1937			161.366	567.05	730.061		382.821		1019.79		414.409	1162.89	101.492					221.323	399.779	381.142		1012.36	347.773	722.075		675.148	140.268		660.274	491.137
A0A7M7GA22	protein LLP homolog	102.572	137.384	214.054	148.705				147.641	252.607	151.279	201.279		78.5672	147.304	197.156	127.8		131.826			173.093	93.6835		171.728	64.6932	197.728			222.143	106.37						139.856
A0A7M7GA24	fumarylacetoacetate hydrolase domain-containing protein 2A isoform X1	138327	44475.1	46886.5	48330.6	129396	126027	67506.8	50426.4	38630.9	57814.9	43985.9	124859	164609	59589.5	49372.3	43959.9	128122	58310.2	124155	91609.6	59450.5	57335.6	105980	56939.6	71225.5	62769.8	222736	146648	42576.7	113124	166918	134553	136613	128579	150120	36839	174411	121383
A0A7M7GA26	DNA-directed RNA polymerase subunit	1240.17	829.131	946.065	907.623	653.898	580.483	1046.25	444.599	991.449	639.469	664.008		324.133	950.689	708.446	803.192	285.062	981.052	330.236		734.76	889.047	1173.93	514.782	730.402	667.252			701.362	478.513	502.003	615.916		400.755	331.898	957.616		492.738
A0A7M7GA32	uncharacterized protein LOC100577682				601.415	239.608			288.466		384.911	151.186			293.864	321.776	183.496		438.801	216.66		233.005	435.13		297.432	316.311	312.442	63.2898		193.453		172.387		236.595	261.319	161.08
A0A7M7GA41	SIFamide-related peptide	1456.26				534.891	573.162							573.255				1329.73						1180.21					1122.17		587.535		901.49		845.873	532.703		827.086	1097.77
A0A7M7GA50	protein stunted isoform X2	13084	6958.84	7211.67	15182.1	44918.9	29617.7	9958.96	9775.19	4871.35	7475.48	7520.05	23168.9	8875.15	24988.3	7840.44	11405.7	24810.9	6364.46	46131.9	7095.07	6655.9	11030.9	5436.6	7148.85	8997.15	10070.5	5926.35	19082.4	7314.05	43474.1	18306.5	51517.8	7112.41	23576.8	24844.1	6995.05	32421.4	36158.4
A0A7M7GA51	uncharacterized protein LOC100578769		150.042	141.346	183.753			186.15	354.827	124.099	202.708	257.189	92.3171		194.07	190.217	179.555			61.0679		118.971	139.732		479.877	214.82	157.944			248.71	216.051
A0A7M7GA59;A0A7M7L584	Elongator complex protein 3		1477.29	1043.2	1313.35	195.958	494.733	1031.05	1079.45	1370.89	1240.26	1185.75	177.567		1196.25	1328.43	1089.59		1145.26	414.221		1190.47	1170		1233.33	1229.05	1140.62	702.237	243.852	949.557	586.027	343.162	476.404			649.887	954.053	680.433	1073.26
A0A7M7GA65	Nuclear cap-binding protein subunit 3			224.305		190.131		261.324				280.385	166.988	692.642		288.824		222.469	217.584	276.108		142.386	272.438		87.7856	216.306	162.887		556.832					1524		972.568
A0A7M7GA67	steroid receptor RNA activator 1 isoform X1	851.005	880.052	730.783	884.484	691.857	1210.99	1124.35	656.524	1686.08	1069.79	730.121	671.529	839.767	1196.22	777.758	872.337	1085.3	766.328	593.755		748.342	688.937	490.522	785.929	579.406	899.835	894.824	1130.49	1052.45	427.284	745.181	1113.51	717.951	550.482	1271.96	1122.07	905.91	651.097
A0A7M7GA68	ribonuclease P		390.181	406.442	514.987			558.184	476.708	124.167	444.28				597.59	471.774	386.111		481.381				530.755		564.298	674.256	576.464	239.602		789.812							495.744
A0A7M7GA73;A0A7M7LIC5	protein FAM117B isoform X1	237.137	729.842	619.174	614.852	406.015	458.375	465.386	540.452	808.579	704.042	645.683	346.255	379.316	917.619	432.6	762.568		759.138	306.153		595.283	481.991		484.261	529.187	725.508	733.253	606.038	606.067	359.45	489.541	425.292	242.256	854.14	163.27	1264.86		387.072
A0A7M7GA78	uncharacterized protein LOC100577341		1721.1	2265.76	1262.34			1380.26	1313.21	1356.39	1274.95	1360.8			2380.8	1447.43	1592.05		1551.74			1428.55	1584.42	5807.8	1444.14	1663.3	1884.8			1791.29	1977.59						1798.2	3199.65
A0A7M7GA87	beta-N-acetylhexosaminidase	11392.1	6115.2	8279.34	4393.61	2092.86	6326.36	5145.17	5676.18	9456.85	9662.65	5288.7	15538.2	1481.91	9296.22	5505.38	7850.23	4955.61	6397.26	16541	41505.4	7830.7	6566.27	3655.6	7608.65	6322.64	7827.31	1456.34	4112.18	8835.66	1801.78	35479.3	1253.3	24159.6	7349.23	11949.7	11016.2	6221.32	10387.3
A0A7M7GA90;A0A7M7GB33	N-acetyltransferase 6 isoform X1	415.47	602.295	543.749	853.162			575.499	382.286	423.294	459.566	394.135		167.018	581.946	660.223	704.037	265.919	369.004			673.368	553.263		625.7	466.589	748.303	151.727		380.662		582.847				400.669	300.217
A0A7M7GA92;A0A7M7GEQ7;A0A7M7GX48;A0A7M7GZL3	1-phosphatidylinositol 4,5-bisphosphate phosphodiesterase	887.276	1270.91	859.232	1053.9	1221.02	1220.71	856.457	1143.08	836.725	1181.55	1089.88	828.335	1248.44	963.604	820.506	853.742	1098.07	1090.26	765.607		1281.53	713.254	983.815	853.5	858.605	995.558	1721.54	1086.72	669.628	1131.86	1216.61	811.422	1264.22	780.014	752.951	1119.53		1015.63
A0A7M7GAA0	arginine-hydroxylase NDUFAF5, mitochondrial isoform X1	2064.67	770.717	918.076	1054.2	2199.99	2326.87	1151.23	683.807	531.505	957.618	743.316	2140.77	2632.26	1078.79	744.17	859.087	2469	1266.46	2251.57	2252.59	346.273	837.177	1503.74	996.944	1034.35	1380.6	4268.27	3147.59	936.115	2465.59	2557.29	2958.85	1932.16	2159.92	2094.72	795.86	2361.26	3124.48
A0A7M7GAA4	transcription factor AP-1	212.221	754.851	518.903	647.162	269.937	195.542	729.985	726.844	676.037	506.432	803.946			278.089	755.486	640.372		673.498			556.63	436.805		674.568	531.12	348.021	387.435	221.386	648.59		245.353	198.594				579.434
A0A7M7GAA5;A0A7M7GTL8;A0A7M7TFJ5	FUN14 domain-containing protein 1 isoform X1	2706.32	1644.91	2392.62	2727.04	3420.8	3678.94	2023.71	3486.99	1864.94	1667.11	2416.45	2301.6	1271.6	3856.26	2822.44	2095.08	2278.83	1609.52	5037.06	1944.39	2565.34	3221.4	1049.09	2458.26	2528.75	2219.97	754.13	1586.76	2323.36	4754.13	2431.1	3585.67	1965.47	2140.56	2590.79	1759.5	2808.53	4180.65
A0A7M7GAB7	KIF-binding protein		947.526	830.407	1061.74	454.692	834.902	836.94	1093.7	481.522	840.747	1166.45	259.535	787.942	903.872	1177.98	1054.69	860.31	1457.15			866.532	1285.59		1072.87	1471.36	1105.95	550.337	491.058	930.789	452.287	682.886	215.753	389.793	514.832	316.337	1249.94	237.348	741.573
A0A7M7GAC3;A0A7M7TFM4	protein max isoform X2	1904.79	217.809	399.797	409.715			227.91	287.687	302.947	186.001	360.237			302.65	416.7	252.929		388.711			398.196	199.74		236.84	163.29	378.691	194.116				1218.97		345.033
A0A7M7GAC4;A0A7M7GPK1;A0A7M7GTQ5;A0A7M7R8I5	kinesin-like protein KIF21A isoform X4	1885.44	2096.33	2178.45	2431.95	2067.33	1906.78	2244.8	2079.75	2259.34	2157.64	2110.02	1471.81	1677.29	1931.85	1914.78	2069.69	1174.29	2690.65	1312.76	1429.68	1987.31	1957.78	1304.6	2161.66	2179.85	2622.05	1855.36	1973.78	2035.48	1194.39	1808.75	1301.11	1410.4	752.63	1605.34	2120.59	1291.73	1522.07
A0A7M7GAD4;A0A7M7IHS9	pseudouridine-5'-phosphatase isoform X2	54419.4	15878.7	19973.7	11942.4	37358.1	41614.5	20001.1	12731.5	15087.4	17981.9	13073.2	44314.9	43459.7	16306.9	12984.4	14723.4	48863.8	17895	40693.7	51731.8	19654.6	19329.9	52977.5	14272.7	14491.9	21880.3	41458.2	53944	16168	35351.8	47141.6	46673.7	50784.8	56971.2	41988.1	17573.8	50049.4	44840.1
A0A7M7GAD5	60S ribosomal protein L27	2045.92	9257.42	11428.6	15987.8	3932.35	3630.43	13480.2	14347	11244	9237.85	11614	1422.68	1474.93	15082.8	13828.8	13184.4	2619.25	10983	2953.03		9774.97	14837.2		11720.6	15729.3	13399.4	2081.17	2389.99	13813.3	2896.81	2936.22	2601.46	4120.51	2885.29	3930.28	9519.86	5156.81	3148.03
A0A7M7GAE3	leucine-rich repeat-containing protein 15		1647.96	2096.67	2249.95			2321.16	1729.86	2561.37	2343.42	1649.51			1651.52	1517.38	1937.02		1983.82			1916.03	1535.07	231.065	1705.65	1632.99	2128.59	281.283		2866.62				319.109			5590.89
A0A7M7GAF2;A0A7M7R4E0	PRA1 family protein	451.62	606.983	915.167	1034.59	1315.28	911.569	969.604	1194.96	1139.63	657.041	732.42	810.178	130.219	1133.81	1139.41	767.862	347.347	836.245	1803.45		803.031	1007.12	258.844	790.856	1195.5	706.232	161.674	645.033	925.506	1700.49	775.901	896.28	282.211	312.146	779.895	1397.53		539.398
A0A7M7GAG6	uncharacterized protein LOC725816	2859.3	2128.95	3044.62	1717.65	2984.86	3021.09	2517.53	2064.48	3045.01	2514.16	2212.49	3932.95	5841.27	2581.49	1350.76	2337.39	2913.98	1041.01	2404.93	5206.5	2104.4	1970.93	7626.83	2360.41	1245.22	2492.09	3874.74	2678.13	3535.86	2338.63	2385.01	3478.75	4888.62	3695.82	1842.29	2766.44	2684.76	1862.82
A0A7M7GAG7;A0A7M7GUY3	uncharacterized protein LOC100577279 isoform X2	1479.06	3375.76	2690.64	3036.75	1136.43	1512.24	2827.55	3207.33	2955.31	3270.1	3200.02	1082.74	1667.67	2911.59	2799.67	3069.37	1220.59	3395.9	773.173	1225.89	3459.38	3256.29	1325.29	3124.83	2879.24	3576.26	2079.54	1415.22	3068.54	1050.79	1630.46	1359.17	1387.96	937.551	1543.66	2888.56	1709.27	1434.21
A0A7M7GAH3;A0A7M7R694	PRADC1-like protein isoform X2		843.327	767.097	757.973			640.557	1174.49	758.755	1146.2	926.29			822.554	1118.23	975.364		788.319			1157.1	1016.75		986.063	965.186	1006.78			956.554							510.449
A0A7M7GAH4	UDP-glucuronosyltransferase 2B19	797.776	5441.33	5584.43	4819.05	1181.84	1673.49	5755.34	7419.93	5668.09	3607.59	4950.97	663.727		6466.58	7867.27	5006.06		5786.57			4293.25	7422.19		5114.29	6319.42	4729.59		1072.4	7032.29	1120.36	1547.94	873.417	1553.36	430.417	747.653	5484.96	1352.11	1119.37
A0A7M7GAH6;A0A7M7GU21	paired amphipathic helix protein Sin3a isoform X2		389.957	264.19	528.944			334.197	496.791	316.605	401.317	374.451			327.687	561.137	195.167		465.454			404.389	323.972		425.551	127.811	194.285			242.637							222.718		150.272
A0A7M7GAI1	uncharacterized protein LOC100577606			2646.89	201.277	5001.72	11052.5	236.569	2098.94	953.553	372.93	619.923	5922.03	1000	2751.42	1625.27		6899.59		13630.3	1465.34	633.409	2663.67		349.541	1307.67	741.01		1823.52	613.239	5852.12	3183.17	16816.2	1264.01	3796.42	3559.9	1411.73	4904.02	3973.62
A0A7M7GAI2	Protoporphyrinogen oxidase	3928.03	3930.24	2910.95	4514.78	3064.57	3626.91	4677.17	4119.09	3065.56	2918.51	3966.2	3533.27	4110.38	4947.46	3943.3	3456.44	4259.84	5189.31	3076.43	7083.02	3976.95	4386.52	3782.52	3848.78	5422.49	3863.07	5301.27	3678.24	3480.95	3226.1	6842.7	2475.86	4125.1	2413.04	4803.07	2827.39	5214.74	4428.97
A0A7M7GAI3	nuclear inhibitor of protein phosphatase 1		312.945	284.373	469.375			342.032	289.31	277.587	414.08	450.764			577.807	210.326	528.564		346.279			665.197	259.064		469.348		495.706										524.285
A0A7M7GAJ0	adipocyte plasma membrane-associated protein	4152.32	5868.1	7623.61	5808.75	3572.56	4810.55	8140.5	9673.02	8114.25	5919.94	6884.04	4449.56	3715.82	7165.02	9004.3	5988.91	3137.11	6163.34	2649.1	2482.55	7086.15	9230.99	4098.78	7149.23	9328.66	6011.83	4564.87	3834.86	7707.09	3261.19	4627.66	3242.2	5119	2948.47	4460.69	7583.55	4132.97	2924.13
A0A7M7GAJ2;A0A7M7GVB9;A0A7M7LN65;A0A7M7R7A5	synaptic functional regulator FMR1 isoform X4	2139.61	2902.5	2851.5	4729.65	1743.45	960.584	4050.74	4281.73	3243.87	2987.46	4002.77	1018.48	1170.61	3728.55	5367.89	3682.68	651.977	4034.92	1017.35		3305.88	3639.7	1744.67	3535.53	5421.3	3646.57	1419.65	944.139	3061.19	725.124	919.471	1287.32	913.284	1078.46	1267.66	3049.27	2636.34	1113.34
A0A7M7GAK1;A0A7M7GT27;A0A7M7GYF3;A0A7M7IML2	sex-lethal homolog isoform X2	1504.73	2709	2488.99	3419.59	1129.79	1291.91	2560.82	2467.49	2444.43	2573.65	2708.26	639.11	823.019	2646.14	3203.22	2805.51	803.501	2432.01	1119.83		2338.09	2305.46	702.058	2994.78	3824.18	2816.67	1327.72	1249.39	2790.09	889.551	1388.23	1051.79	1128.09	704.922	1061.31	1560.76	1215.4	1344.8
A0A7M7GAK3	zinc finger protein 808											73.5861				180.145			181.709							241.275				211.906
A0A7M7GAL1	E3 UFM1-protein ligase 1 homolog	759.063	3141.89	2875.85	3020.75	744.114	1005.62	3425.59	3291.64	3483.1	3129.54	3465.4	604.369	924.248	3141.65	3638.38	3146.65	590.642	2916.45	960.354	1712.33	3285.39	3281.95	631.277	3120.57	3453.12	2937.72	1570.95	1154.59	3463.36	1092.1	1381.41	667.08	996.294	228.012	1018.65	2932.91	846.439	1248.01
A0A7M7GAL3	Thioredoxin	100116	51830	63505.8	42461.3	68951.6	91766.4	43327.1	42703.2	36781	55693.8	45597.4	80606.2	104523	45927.4	44261.3	47203.1	74111.2	50241.1	75151.2	63174.7	48678.8	45115.7	75909.4	45726.3	36898.1	52564.9	96446.4	105049	46993.1	64953.4	79346.8	64486.8	105798	77319.2	80999.9	48207.2	88354.6	82979.9
A0A7M7GAL8	mitogen-activated protein kinase	5912.53	5225.95	5085.53	4239.62	4505.26	3904.49	4693.89	4090.91	5565.81	5658.33	5075.39	2869.26	4932.15	4482.46	4357.34	5341.05	4070.22	5053.04	3682.97	2527.05	5086.1	4679.49	3129.68	4726.89	4883.2	5388.88	3396.92	4980.58	4490.56	3791.26	3280.38	3572.27	3170.34	3151.05	3350.23	5769.98	4372.02	3437.87
A0A7M7GAM3	sarcolemmal membrane-associated protein		1091.92	687.49	823.94		493.49	988.327	1063.29	551.945	699.204	847.728			1009.78	1026.89	693.219		795.175	941.084		1056.6	810.063		981.084	1170.32	885.561			884.9							842.192
A0A7M7GAM7;A0A7M7GS01;A0A7M7GWA8	glyoxylate reductase/hydroxypyruvate reductase isoform X1	6147.34	3332.98	3836.34	3040.43	5166.33	6485.05	4026.25	3375.52	3665.67	3947.43	2633.53	5978.02	7303.46	3196.96	3474.31	2813.2	5256.96	3557.3	4165.44	7256.3	3593.94	3554.05	6541.46	3349.82	3254.83	4257.43	7304.04	6062.39	3581.51	5049.52	7327.89	5877.62	6741.84	5488.52	5304.8	4256.13	6137.93	6710.78
A0A7M7GAM8;A0A7M7GEG8	transcriptional repressor protein YY1 isoform X1	281.185	549.089	547.57	563.207	239.251	164.052	342.75	436.677	354.793	288.674	295.447			436.27	539.279	388.978		640.16			443.089	246.175		390.83	420.421	277.182	211.95		557.957			563.951	289.417			513.641		322.622
A0A7M7GAN6;A0A7M7GZ04;A0A7M7H448	uncharacterized protein LOC100578709 isoform X1	1018.08	362.822	569.92	347.994	1294.69	840.712	178.696	543.58	382.816	320.339	407.313		394.203	280.204	176.356		668.542		1005.98		257.358	196.226	203.618	171.83	373.351	332.644		619.416	336.519	615.166	1222.35	1013.5		1306.71	334.09	740.52	819.868
A0A7M7GAN8	serine/threonine-protein phosphatase PGAM5, mitochondrial		535.604	739.205	809.299	978.971	815.043	646.958	808.327	754.641	326.688	485.276		493.537	849.176	734.732	657.114	689.194	482.954	1188.07		609.938	915.085		717.169	614.235	626.06		875.558	996.495	1197.29		835.791			419.493	443.64	774.508	708.955
A0A7M7GAN9	5-formyltetrahydrofolate cyclo-ligase	25869.5	21855.3	21786.1	17761.2	23165.5	25455.6	21284.1	17141.6	20904.3	25308.4	16941.5	31098.7	36689.5	19167.1	15548.9	19531.9	26484.4	19679.2	15589.2	38519.2	21399	20762.7	32891.1	19081.3	18038.8	18978.4	21053.5	27938	20359.1	15482.7	25732.4	26384.8	25140.1	29245.6	20294	22878.3	21767.1	18957.4
A0A7M7GAQ0	prefoldin subunit 1	3537.25	10787.5	8427.87	9777.94	3250.44	3732.5	8758.57	9938.87	8642.08	10855.2	8579.94	2894.77	4416.8	9583.13	8837.19	10379.2	4107.84	11934.1	3034.13	3095.86	10222.4	11581.8	2539.8	10197.1	11413.4	9342.92	6584.95	3713.66	8599.94	3427.2	3717.29	3928.51	3605.2	3013.96	2795.94	9906.64	3641.06	3803.39
A0A7M7GAQ2	RNA-binding protein Nova-1 isoform X1	2372.87	5183.55	3747.65	4641.31	1606.06	1890.16	4450.32	5527.08	4362.07	3878.6	4752.24	2015.39	2293.06	3811.58	5976.91	4335.81	1718.4	5504.56	2181.74	1938.9	5501.99	4549.72	1399.64	4898.76	5790.01	4862.88	4826.53	2119.06	4549.85	1519.95	3495.76	2021.43	1873.14	1036.4	2186.49	3833.72	1932.87	1522.2
A0A7M7GAR6	transcription initiation factor IIA subunit 1	578.359	1866.94	2321.03	2702.58	858.9	793.15	1957.66	1293.29	2200.06	2584.04	2390.53		807.376	1724.62	2759.66	1737.28		1059.05	635.701		1609.1	1235.06		2775.12	2217.35	2510.06	820.923	727.281	1692.18	968.195	875.74	475.118		415.147	652.856	729.628		356.843
A0A7M7GAS4;A0A7M7R4F6	actin-binding Rho-activating protein isoform X2	376.622	230.884			307.638	511.894				295.381		259.888					561.812		795.535		269.602				314.174		774.124	585.425		495.366	524.702	276.268		261.504			515.876
A0A7M7GAS5;A0A7M7GXG8;A0A7M7LRU8	serine hydrolase-like protein 2 isoform X2				594.043		565.037	469.157	351.939		253.969	526.635				531.632							305.114			282.866	494.802			381.536	219.331					707.543
A0A7M7GAS9;A0A7M7H0L0	heterogeneous nuclear ribonucleoprotein L isoform X2	1284.92	1975.72	1240.99	2106.84	1169.93	3369.52	1459.42	1696.77	1273.16	1721.26	1862.81		542.274	1584.76	1696.74	1807.26	713.99	1996	443.489		2233.85	1602.55	1110.01	1671.5	1853.94	1946.37	1323.88		1630.79		1313.46					1888.37		1184.06
A0A7M7GAT1	putative defense protein 3		13063.6	6709.46	8303.43			4926.05	8889.26	17460.4	10426.1	15240.2			10730.9	12875.1	12155.1		12125.9			8786.23	6800.39		9608.82	5929.25	7577.84			10587.7							14663.4
A0A7M7GAT6	RNA-binding protein 34	1299.47	4824.53	3872.32	4268.34	1315.85	1076.35	3560.12	4031.32	3755.68	4695.32	4433.55		1081.33	3783.09	4975.14	3758.2	821.037	4647.79		1302.52	3682.31	4672.06	1769.1	4873.82	3986.72	3959.61	1577.31	1186.27	4584.09		1244.6		1388.07		1322.96	3623.18	874.837
A0A7M7GAV7;A0A7M7GV89	Protein CASC3	883.917	990.389	1048.95	972.201	793.301	1031.7	949.847	1072.07	1090.07	998.514	1153.76	593.991	462.217	1114.72	1033.15	852.157	903.541	967.098	666.173		975.005	845.196	791.891	992.229	1216.71	1133.14	993.319	740.604	909.01	1201.79	507.195	231.196	954.3	816.67	752.343	1214.73	986.309	569.556
A0A7M7GAW8	uncharacterized protein LOC100577418	2635.52	4870.55	5595.58	3312	2843.84	3561.95	5257.98	4414.33	6016.47	5638.39	4612.74	3356.32	4868.75	5802.3	5882.07	5761.44	4036.02	5734.25	2658.52	5077.32	5016.13	4763.58	3492.19	5835.64	5302.43	5906.97	3254.78	4514.04	6178.69	2539.73	3597.64	2996.03	3523.75	2010.53	2527.26	6399.84	4557.25	4313
A0A7M7GAY1	serine/threonine-protein phosphatase 4 regulatory subunit 2	3092.54	3155.18	2527.76	3476.38	2469.95	3099.41	3428.29	3291.06	3404.26	2927.11	3314.68	5115.19	3725.34	3423.49	3449.1	3098.09	3052.09	3920.29	1562.66		4121.14	3514.11		3291.88	3869.26	3289.93	3574.17	11824	4069	3840.7		2192.99		4854.15	3645.48	4105.64		6351.04
A0A7M7GAZ3	restin homolog	650.673	1668.84	1372.79	1516.75	362.535		1273.28	1302.96	1805.59	1368.05	1636.58			1392.25	1616.57	1358.24		1181.98	1170.03		2075.3	1056.77		1301.33	1522.93	1375.35	1127.59		1372.87	252.666	923.419	1676.53			1162.79	1261.92	849.129
A0A7M7GB08;A0A7M7R2Y9	activating transcription factor 3 isoform X2	828.286	1207.26	1009.78	1053.28			916.745	1254.29	1267.19	1034.51	1178.14	389.125		754.639	1121.24	1048.55	812.97	757.083	519.083		745.949	840.698	453.744	1025.95	736.875	1073.3			995.669							1543.14
A0A7M7GB13	28S ribosomal protein S33, mitochondrial	175.056	512.869	652.963	1464.5	387.473		937.102	963.088	736.666	807.636	385.213			2330.49	882.615	675.338		413.95			522.826	1087.35		950.266	772.618	853.705	124.086	166.67	967.426	384.379	291.648					855.174
A0A7M7GB14;A0A7M7GWE4;A0A7M7GWT9	Oxysterol-binding protein	776.721	1282.29	1204.98	1420.2	435.854	711.978	1203.48	1226.71	1280.24	1475.11	1445.54	404.059	689.905	948.184	1434.63	1374.53	663.118	1579.83	543.552		1346.94	1322.86	298.657	1374.99	1251.2	1587.91	1193.55	1028.91	1083.76	418.885	1094.91	812.6	958.258	521.132	1180.51	1168.61	1037.86	1304.37
A0A7M7GB25	Peroxisomal assembly protein PEX3		387.897		647.573			532.961	628.843	611.535	492.496	462.661			769.467	600.483	607.13					579.816	820.701		465.271	639.19	407.753			836.432				572.447
A0A7M7GB31	protein obstructor-E		914.778	1018.01	1851.42			956.504	1050.24	715.607	1295.08	1180.5			770.105	1337.86	1208.96		1368.49			1727.14	1278.59		935.293	1574.2	1579.18			680.958							824.195
A0A7M7GB32	39S ribosomal protein L11, mitochondrial	8903.83	1491.63	2895.92	4280.3	6946.2	3890.36	3539.15	2791.85	2415.01	2231.83	1837.82	1928.23		8781.39	2895.64	3116.68			2999.47		2835.93	3290.95		3089.31	3151.39	3118.55		4689.76	2214.25					3449.09
A0A7M7GB39	60S ribosomal protein L31	8025.6	36168.2	41162.4	52341.9	11715.3	12166.2	47605.2	62406.7	37691.5	32204	42508.7	5110.06	3714.13	54784.4	56039.5	41812	7027.17	35100.8	9412.63	4958.66	31372.4	51582.2	1720.12	46048.7	55934.1	36649	5994.22	7262.12	49001.4	9854.03	10611.9	8514.39	5919.85	5343.17	11752	31324.3	12365	9236.5
A0A7M7GB44	uncharacterized protein LOC100578085		422.219	526.264	188.909				179.014	652.397	393.14	197.438			394.472	278.037	907.726		342.508			199.49	215.187		359.454		490.039										479.538
A0A7M7GB51	uncharacterized protein YJR142W	6080.79	2244.18	2841.87	2959.09	4830.93	4981.27	3187.42	2557.98	2658.61	3808.38	3007.58	4368.51	5001.27	2897	2819.37	3063.72	4701.55	3037.89	4159.1	3089.7	3440.44	2971.49	4529.89	3003.43	2635.98	4156.43	5958.09	5439.97	2791.38	4421.12	4280.11	5249.69	4708.13	5105.61	4576.13	4415.75	5913.73	4626.82
A0A7M7GB63	ADP-ribosylation factor	56958.4	42307.9	64285.3	44963.3	30710.3	39782.2	51210.8	45557	58980.4	55897.4	50733.8	36602.8	49561.5	47959.3	48092	51192.8	36394.2	36332.8	27118.7	8970.29	46860.6	32633.8	50464.2	48970.5	37919.8	51441.8	24665.5	35772.1	47270	26158.7	31763.3	25468.3	39562.2	31275.7	35608.8	43138.2	30081.2	29705.3
A0A7M7GB80;A0A7M7GVJ1;A0A7M7H2Y7;A0A7M7MG39	TBC1 domain family member 24 isoform X3	1729.77	1186.13	660.038	936.733	1323.36	1250.46	778.895	819.865	508.512	806.198	793.726	880.436	1253.11	729.137	953.094	760.732	1168.88	687.045	1385.02		684.676	978.864	880.188	932.318	942.509	907.952	1586.24	1348.61	938.306	910.334	1691.49	1037.2	1167	1200.75	1433.93		1444.12	2189.04
A0A7M7GB89	MAPK regulated corepressor interacting protein 2	1083.15	1118.1	1116.66	1349.35		684.237	1079.56	1428.61	1227.27	1770.23	1391.41		919.335	1064.48	1334.75	902.336		1205.22			1081.56	1201.5		1032.2	998.348	1230.63	694.399		1537.08		611.532					1594.41
A0A7M7GBA8;A0A7M7R7Y9	ubiquitin-conjugating enzyme E2-17 kDa isoform X1	5733.27	2251.55	3285.06	3262.22	4274.14	3197.63	3250.64	2625.44	3080.7	3895.4	3284.13	2925.07	3347.22	2839.24	1589.73	3487.07	3042.53		3181.78		2837.39	2183.24	3240	3452.83	1544.18	2322.49	2119.14	2772.85	2785.61	3229.07	1901.59	2622.59	1429.99	3587.5	2581.15	934.21	815.361	3021.35
A0A7M7GBB4;A0A7M7GXF6	UBA-like domain-containing protein 2 isoform X1	1290.36	854.047	3733.24	831.534			912.259	243.916		1107.6	1004.99	1329.21		1358.24	406.75	574.425		1256.5			1769.71	765.334				1720.45	1834.02		2330.88	3484.14	3671.58					2493.86	442.154	3905.44
A0A7M7GBB9	uncharacterized protein LOC100577661	2130.22	661.792	241.571	949.676	1012.89	765.836	263.285	523.937	1160.56	490.396	1288.61	173.238	167.035	893.522	838.228	1061.49		828.592	842.428		185.728	579.193		964.255	404.454	620.899	482.983		2220.91	1487.56		394.854		312.476	1673.04			1596.73
A0A7M7GBD8	ras-related protein Rab-35	3781.75	6873.33	5968.62	6446.24	2429.93	3407.35	5406.59	5685.27	5412.67	6547.1	6273.49	3567.17	5446.6	5146.48	5710.17	5633.33	2621.97	4382	3256.38	5858.73	5477.48	5770.28	4146.88	5960.3	5161.08	6190.28	4299.34	3691.66	5385.39	2964.41	3644.53	2128.09	4168.3	1720.06	3474.72	4769.2	3501.98	3331.18
A0A7M7GBE1	nucleoredoxin	1589.79	1347.92	1751.95	1243.86		947.089	1286.12	1306.62	1713.09	2115.13	1434.46			1440.85	1403.8	1898.78		973.432			1202.94	985.837		1266.4	1265.81	1399.1		878.501	1401.04		388.892	792.272			774.265	1204.85
A0A7M7GBF0	Protein-lysine N-methyltransferase		1359.96	1083.79	1076.78		773.453	855.21	1005.62	967.805	1117.48	730.139		708.222	970.566	1202.85	1184.18	582.678	1194.34	723.01		957.806	1187.33	852.935	1512.11	731.482	1403.45	400.247	870.122	821.343	459.203	714.622	650.058	483.201	436.334	575.458	1469.58	555.368	791.216
A0A7M7GBG0	AP-1 complex subunit mu-1	1338.64	4237.23	3536.51	4194.73	2045.68	1697.16	4183.24	4412.85	3937.04	3430.88	4013.54	1619.55	2047.16	3879.39	4558.12	4107.21	2300.33	3603.4	2654.66		3594.61	4406.78	782.359	4161.86	4378.49	4007.28	2200.27	2060.13	3585.17	2476.56	1948	2202.05	2116.2	1644.9	2341.76	4253.21	1770.25	1471.16
A0A7M7GBG3	26S proteasome regulatory subunit 6B	3091.75	13530.6	12510.4	16807	4657.37	5920.29	14276.5	15675.1	13900.7	13352.5	14912.6	2756.75	2457.18	15687.1	15970.3	15110.5	4132.87	15599.2	4779.22	4463.25	13926.8	17759.7	2141.56	16369.1	16222.9	15735	3327.68	3693.27	13163.7	4909.24	4590.97	5168.28	3707.38	2961.55	4291.63	12251.8	5002.32	5132.56
A0A7M7GBG4	uncharacterized protein C19orf47 homolog		1026.63	663.405	751.408			859.882	1066.65	662.083	462.083	1099.47			734.345	817.823	828.48		1155.43			572.582	712.562		541.413	869.547	736.995	197.926		762.855		537.144	263.206				690.356
A0A7M7GBH3	tetra-peptide repeat homeobox protein 1		3337.93	1795.33	3806.34	258.578		2308.64	4133.66	6296.27	1890.63	7004.5			2231.82	5098.65	4906.97		4240.16			3285.78	1583.56		3881.68	6696.26	2813.41			3212.42							1077.4
A0A7M7GBH7	mitochondrial import inner membrane translocase subunit Tim10	9698.06	3693.6	3583.7	4440.25	9183.96	8137.35	4495.92	4278.5	3870.07	3961.59	3693.62	6455.73	9197	5338.69	4113.88	3552.81	6520.96	3845.73	8381.78	8224.9	3622.67	4826.78	6430.8	5543.8	5350.57	4466.79	16308.2	9702.12	4504.76	8227.79	9272.55	11149.6	7531.96	7994.21	7317.16	4655.21	9025.75	8272.67
A0A7M7GBH8	non-specific serine/threonine protein kinase	1890.96	2569.98	2250	1634.48	1385.98	1505.19	2187	1900.36	2890.66	2809.3	2249.84	914.542	1771.46	2473.43	2152.78	2403.82	1221.59	1221.08	1069.64		1905.98	1844.2	1662.55	2142.7	1953.59	2479.15	1408.59	1273.77	1969.4	1139.51	1265.66	1154.51	1406.91	817.248	1251.31	2026.35	1293.24	731.352
A0A7M7GBM3	uncharacterized protein LOC100576169	64.0322	159.729		210.058			151.647	176.924	301.382	202.842	167.818	191.65	347.958		189.673	375.524	248.002				192.342	176.347		203.165	174.667	289.638	359.232									174.159
A0A7M7GBN2	Peptidyl-prolyl cis-trans isomerase E		506.883	654.549	288.032			453.235	321.601	518.046	358.204	439.286	364.543		395.197	536.648	411.056		382.25			629.226	383.357		409.068	323.525	432.949			481.838			175.466	612.364			371.861
A0A7M7GBQ0;A0A7M7M1F6	2-iminobutanoate/2-iminopropanoate deaminase isoform X1	43110.2	28974.6	35942.8	19495.3	36892.6	57231.4	31850.4	21748.7	60534.9	26733.2	26562.6	45470.2	57326.8	30911.9	20160.3	29395.6	54951.8	19180.5	31692.8	39091.4	22085.3	27921.6	47328.5	28556.4	15377.2	30179.8	44031.2	48056.9	36810.6	28957.4	62829.4	35916.3	33740.2	43794.4	45413.5	43957.2	50120.1	29405.5
A0A7M7GBQ7;A0A7M7H5Y2	protein PRRC2C isoform X1	2120.18	3506.3	2824.21	3760.18	2953.59	2932.51	3372.49	3816.87	4872.79	3794.51	4074.5	2042.67	1836.21	4037.32	4077.75	4095.71	3130.9	3960.16	2852.47		3324.86	3284.81	2223.15	3552.61	4175.92	4325.91	2517.08	1578.31	3742.75	1785.12	2697.63	1269.31	2329.94	2219.25	2273.39	3775.32	2083.08	2090.78
A0A7M7GBR6	vacuolar protein sorting-associated protein 45	742.59	868.457	700.229	851.715	412.8	427.366	797.285	717.593	964.617	699.847	871.046	574.621		898.939	944.991	892.092	493.088	1008.43	505.836	1809.73	629.826	807.603		841.322	746.939	815.773	1275.97	466.468	715.076		541.543		447.784			900.125	458.714
A0A7M7GBS8;A0A7M7GQX0;A0A7M7GRJ2	titin isoform X3	1996.12	661.778	655.15	459.982			988.564	772.518	856.847	662.092	364.968	371.446	439.271	1001.98	610.483	1116.65	2734.95	719.944	1588.4	309.047	1295.85	270.092		921.638	1699.7	599.792		1106.1	595.97	1585.46	1389.43	1307.37			1145.98		1145.97
A0A7M7GBT2;A0A7M7LTM1	TP53-regulated inhibitor of apoptosis 1 isoform X2	800.821			163.838	234.122	355.299		109.179			74.4802		299.67		266.203			240.59						254.547			592.904			317.375	392.983			423.159	220.177			252.075
A0A7M7GBY4;A0A7M7GV29;A0A7M7GXS3;A0A7M7H078;A0A7M7L5F7;A0A7M7L631	Large proline-rich protein BAG6	2450.86	4500.73	4332.83	5015.43	2453.24	2300.95	4591.39	4428.07	4501.37	4104.82	4392.86	2019.79	2185.14	4782.81	4504.37	4795.35	2001.1	4486.34	2102.66	2788.3	4406.63	4470.04	1611.66	4849.08	4998.75	5161.24	2813.19	2673.51	4413.96	1928.47	2386.28	2423.32	1545.8	1915.97	2064.38	3769.22	2149.48	1827.84
A0A7M7GC96	glucose dehydrogenase [FAD, quinone]	14898.1	10644.5	29966.9	18788.6	7894.42	8231.52	21175.5	15964.8	13568.8	16235.5	18087.7	11645.7	8978.46	7814.91	17972.3	16240.9	13292.1	12418	11030.9	41652	13800.9	27873	10419.9	15622.2	9440.36	16244.5	7789.78	17235.4	19487.3	6402.54	8855.74	17466.9	11620.5	7609.69	6962.29	17550.1	11139.8	5379.96
A0A7M7GCB8	glycerate kinase	526.318	386.914	405.903	427.036	372.498	615.354	461.062	405.848	328.779	455.187	387.728	605.947	540.718	523.097	307.142	286.571	588.044	567.987	471.994		439.167	407.708	358.779	486.906	344.987	476.724	1034.89	496.842	428.356	654.585	694.268	488.18	638.713		328.49		654.093	566.334
A0A7M7GCC9;A0A7M7MMK7	uncharacterized protein LOC100577283 isoform X2	304.773	401.506	815.207	489.103	381.826	545.247	272.514	665.043	716.142	500.099	397.343	271.924	370.823	318.355	247.484	347.782		589.676	553.395		322.405	388.912	385.762	483.297	419.458	570.162	158.486	452.245	605.032	457.453	435.923	218.645	962.702	202.182		558.393		413.742
A0A7M7GCG8	uncharacterized protein LOC100578532	2085.13	550.348	464.411	265.674	804.556	1291.7	182.407	492.509	576.805	337.452	469.506	1114.74	1061.48	183.785	408.843	621.657	1255.11	566.389	2996.04	641.144	262.277	219.664	1925.44	289.203	268.112	217.484	803.796	1668.53	690.499	955.788	562.149	969.125	2557.16	3877.18	1099.63	692.242	4047.15	1624.83
A0A7M7GCH7;A0A7M7GXK5	uncharacterized protein LOC100576760 isoform X1	569.52	877.862	766.849	944.72	470.648		919.157	638.145	2207.04	1127.31	756.23	207.349	281.136	1108.39	741.582	887.934		863.613			833.24	976.707		732.1	597.054	1000.48	247.246		1021.89		893.008			290.731	492.571	1337.7
A0A7M7GCI9;A0A7M7M546	uncharacterized protein LOC100576473 isoform X2		412.5	649.716	585.266			340.458			422.629					246.184							714.957				619.639			328.223	145.763					210.936
A0A7M7GCK7	uncharacterized protein LOC100578347																				8060.61			295.617					448.282					439.497
A0A7M7GCN8	exosome RNA helicase MTR4	526.703	1430.56	1359.7	1446.18	724.864	581.922	1243.05	1553.45	1245.02	1268.74	1675.66		835.667	1024.41	1722.93	1358.5		1676.03	1024.39		1531.04	1481.31		1311.13	1780.65	1642.1	632.116	257.855	1440.99	452.756	575.366	1134	375.238		635.277	1244.8
A0A7M7GCR4	transmembrane protein 68				250.925			82.049	316.983				160.631				386.362						404.776		226.844		262.977	1464.28			445.538				167.058
A0A7M7GDI4	Late endosomal/lysosomal adaptor and MAPK and MTOR activator 5	1040.56	3364.84	3747.73	4302.88	2086.96	1839.63	4627.78	4309.89	4693.39	5118.13	4535.86	1395.58	1275.93	3875.51	4351.04	4328.65	1543	3096.41	1316.91	1383.16	4348.55	3784.95	1450.61	3658.51	3545.11	3659.52	1773.48	1321.66	4079.25	1529.33	2055.3	1380.57	1961.9	883.9	1823.42	3760.28	1787.6	1538.11
A0A7M7GDR1	uncharacterized protein LOC100577132	745.855	6063.33	9241.56	4772.8		634.459	6004.19	5442.51	7819.15	5656.9	5105.29		320.192	6001.87	4510.66	6723.76	608.637	6297.07	728.709		4578.08	5294.59	543.578	5175.37	4187.91	6322.89		661.158	8057.59						326.393	8657.58
A0A7M7GDS2	regulator of nonsense transcripts 2		1019.81	758.819	900.749	2161.08		570.226	718.669	972.115	1219.6	1005.62		650.193	1082.12	978.928	1051.28	1167.05	756.932			967.345	950.442		780.81	1165.98	879.974	925.25	617.36	978.369		418.069	652.844	860.543			1202.99
A0A7M7GDV2;A0A7M7R5Y4	Exocyst complex component		627.504	725.946	619.3	408.789	466.56	699.834	724.536	1002.93	949.981	831.277		304.477	826.551	836.735	860.296		913.484	450.799		836.004	853.552	430.631	947.471	774.13	878.403	453.588	507.386	878.63	599.043	777.588	1152.42		430.115	754.852	1596.42
A0A7M7GDW6	PAX3- and PAX7-binding protein 1		209.478	305.851	209.997			212.511	167.485	183.231	180.971	258.335		112.793	137.54	275.049	207.867		188.546			386.751	294.54		144.311	421.924	254.301			459.696
A0A7M7GE13	NudC domain-containing protein 1	1555.63	1424.88	1086.67	1159.21	919.401	1065.63	1267.61	1376.95	1786.36	1532.16	1269.35	572.415	1151.79	917.818	1318.09	1141.64	1041.39	1118.63	595.511		1628.86	1060.99	886.921	1242.03	956.08	1470.8	1151.41	1058.8	1276.23	649.208	1320.31	1003.32	1013.96	771.642	676.173	1429.57	906.843	586.024
A0A7M7GE53	uncharacterized protein LOC100577527	16258	5534.98	5594.16	4205.42	7363.27	7178.49	3699.55	4730.33	7196.84	5905.44	8869.96	5308.87	3904.33	5737.64	6824	6484.87	4848.38	5065.74	3267.91	40470.1	7036.57	3550.88	13286.8	3965.05	4224.96	3333.81	2132.84	14052.5	7145.24	4233.79	7030.64	10733	10367.9	7488	6897.25	12789.8	4612.37	5940.92
A0A7M7GEA5;A0A7M7R6R6	survival of motor neuron-related-splicing factor 30 isoform X1	710.383	635.061	442.196	525	353.529		458.078	627.684	584.816	468.272	780.041	421.228	217.011	550.02	769.189	610.128	686.724	790.077		570.275	854.782	519.343	225.702	490.984	695.314	674.318	699.345		556.759	524.207		753.775				1462.1		365.71
A0A7M7GEB4;A0A7M7R3U1	ADP-ribosylation factor GTPase-activating protein 2 isoform X1	3158.36	4600.35	4482.62	3963.78	2179.97	2645.35	4577.64	3579.26	5497.59	5033.95	4873.33	2269.12	4214.24	4441.29	4503.03	4762.45	2413.24	4517.63	1684.09	2503.15	4391.5	3793.31	3223.54	3749.21	3889.94	4539.48	3267.36	2949.42	4590.73	2081.8	3230.86	2006.44	2828.28	1852.61	2206.59	5318.33	2714.76	2306.98
A0A7M7GEC3	Coatomer subunit beta'	1951.28	8826.38	7864.05	8876.38	1904.74	2326.92	8879.86	8784.84	7770.02	7629.29	8650.06	1140.58	1755.48	7878.82	9485.43	8097.03	1595.46	8451.24	2030.19	2527.48	7601.97	8756.69	1196.43	8554.98	8755.81	8375.22	2092.23	1753.84	8150.94	1900.3	2241.06	1820.67	1556.69	1153.4	1783.06	8005.13	2425.95	1886.67
A0A7M7GEN1	uncharacterized protein LOC100576744	162.256	583.181	229.781	379.589			476.48	515.573	309.041	353.579	500.794	229.659	168.277	377.335	508.132	636.54	152.189	509.794	233.793		451.265	511.173	102.443	518.478	576.756	487.445	430.089		582.544			211.694			160.359	213.805
A0A7M7GER9;A0A7M7GVI7	putative sodium-coupled neutral amino acid transporter 10 isoform X1	215.04	243.775	216.453			265.346	97.0557	157.392	371.971	98.6023	167.083		336.622	291.252	142.333	56.6309	101.351	158.946	335.59		153.348	232.661	106.725	152.996	104.991	170.052			108.89		146.697		353.707	171.783	165.692	516.182		250.243
A0A7M7GEV3	uncharacterized protein LOC410867	1301.62	1018.4	1020.43	1345.71	653.12	1204.01	1097.8	1298.8	1398.03	1142.74	1119.14	841.126	825.356	889.664	1173.31	1153.39	705.402	1052.43	1378.01	634.235	1347.3	984.232	1092.87	1341.37	1289.77	1222.45	1253.4	1199.12	995.065	1317.22	1156.61	1280.6	1168.1	716.166	905.88	1580.68	1910.15	925.509
A0A7M7GF46	FAD synthase	1413.39	779.123	640.681	523.557	1453.02	1855.48	614.86	665.502	516.875	585.769	511.217	1684.81	1807.73	555.765	505.617	457.39	1760.47	474.911	1483.81	1102	695.304	585.084	1124.89	629.432	687.244	816.412	2903.6	2287.94	545.084	1710.4	1904.93	2298.21	1898.14	1397.97	1676.02	221.508	2156.38	2050.18
A0A7M7GF69	histone H1	35940.6	46391.3	59469.8	44997.4	24022.6	29193.4	48182.8	59333.3	51791.6	42610	48441.3	14119.2	9652.17	44937.8	65658.8	47213.9	16055	39344.5	19903.2	13570.8	43337.5	48036.3	13094.6	47774.6	54791.9	40761.6	13500.7	17724.1	60430.4	17954	25159.3	11152.4	21749.3	12223.9	27682.8	65243.9	22421.4	18390.9
A0A7M7GF90	nuclear pore membrane glycoprotein 210	221.129	327.394	350.549	456.599	261.204	796.543	767.618	877.834	683.083	361.321	656.932			598.261	812.83	590.631	226.391	660.237	174.199		614.91	707.989	92.0183	525.931	788.321	275.354	562.897		532.929	174.535	500.568	434.134			360.241	453.579
A0A7M7GFA0	nucleolar protein 56	492.348	3354.95	2441.43	3190.38	586.078	734.927	2765.87	3378.8	2156.76	2877.63	3334.77		223.317	2456.32	3778.09	2536.57	624.004	3140.39	1023		2934.36	3342.23		3129.84	4443.79	2596.1	1239.78		2828.55	577.098	541.786	575.354	1542.99	388.173	786.809	2664.62		382.147
A0A7M7GFB9	glucose-6-phosphate 1-epimerase	29057.7	15283.5	30107.4	18375.3	17321.9	25935.9	23701.7	17682.7	36628.7	30039.8	25856.3	23799.7	36823.3	26078	22073.3	24607	21230.2	17126.4	13600.9	20121.7	26442.5	18666.9	43273.4	25874.2	17918.4	25395.1	18271.5	21887.5	34060.5	19511.9	18453.5	22695.8	25969.3	26599.7	16636.7	29970.2	16847	13886.9
A0A7M7GFC1	toll-like receptor 6	10809	1231.85	1284.76	844.189	7545.7	8096.67	1068.28	694.579	1247.42	965.742	761.269	5499.2	5001.47	801.597	659.289	854.549	7242.62	886.558	6373.71	4280.88	1083.56	708.383	10304.5	1011.7	714.571	1334.47	2783.83	8034.11	1459.63	6156.48	6760.91	6715.52	6780.01	8362.4	6837.1	2017.9	8414.57	6629.21
A0A7M7GFI1	Actin-related protein 2	6405.06	11785.3	10069.7	10761.5	5006.98	5941	11406.1	10240.6	10564.7	11498	10736.1	4635.06	6649.46	10108.6	9997.04	11370.1	5232.51	10653.2	4828.36	4975.67	11340.1	11097.8	4627.75	10534.2	9061.72	10182.4	8476.52	5577.29	11287.4	5023.97	5794.89	4760.35	4594.04	3681.38	4388.68	10905.5	5537.41	4990.02
A0A7M7GFK9	uncharacterized protein PF11_0207	1204.49	965.955	423.433	1076.71	919.204	504.58	810.429	1059.23	686.323	1058.43	915.242	688.928	951.85	363.522	1286.18	925.659		964.506			795.888	930.42	624.145	1000.18	1221.88	1234.34	689.055		910.516		405.993	357.145			1394.72	625.869	368.87	727.024
A0A7M7GID6	uncharacterized protein LOC100578929	3785.6	6571.09	5879	3935.69	2675.62	2702.36	4285.87	4111.57	9212.26	6168.78	5398.02	8641.91	12881.7	5974.82	4278.49	5496.68	3796.88	4140.69	1465.58	7172.92	5148.2	4541.11	8869.83	4066.25	2985.6	4304.45	9646.62	3313.66	8253.44	1950.98	3411.54	2662.05	6143.87	3120.49	2480.42	6836.72	3265.4	1772.15
A0A7M7GIE7;A0A7M7GJB5;A0A7M7R5E6	protein O-GlcNAcase isoform X2	1469.64	3591.61	2925.98	2944.49	1134.69	1263.14	3112.39	3362.29	3250.3	3699.03	3560.16	1231.61	1943.35	2736.53	3567.52	3179.01	1432.65	2733.82	1984.47	2220.24	3874.68	3712.07	1735.2	3047.93	3084.96	3926.72	2344.33	1859.31	3041.5	1179.1	1739.08	1241.96	1410.5	1159.45	1099.24	3933.37	2089.08	1391.18
A0A7M7GIG0;A0A7M7LPU8	choline/ethanolamine kinase isoform X1	1094.62	457.808	723.81	307.889	433.784	816.686	505.337	460.413	585.46	641.659	721.444	585.328	965.321	552.834	574.418	491.074	645.221	484.302	502.31		462.977	283.661	923.838	527.465	490.185	435.092	1104.65		709.88	642.391	361.581	283.852	662.949	903.105	831.573	604.71	809.307
A0A7M7GIH0;A0A7M7GJC8;A0A7M7GJX2;A0A7M7IGC0;A0A7M7IGL8	uncharacterized protein LOC413721 isoform X2		465.93		767.506			426.101	566.232		719.522	605.808			772.419	623.461	680.533		903.178			682.999	579.701		550.132	1395.8	629.388			266.18
A0A7M7GIH8;A0A7M7GK30	uncharacterized protein LOC100577045 isoform X1			1696.53																	5487.48				436.325											5188.72	659.367	3566.09
A0A7M7GIH9	polynucleotide adenylyltransferase		374.408		469.803			492.722		347.916	421.808	403.921				564.193	377.489		490.346			377.591	464.897		420.242	465.541	377.256			364.639							347.709
A0A7M7GII7	exosome complex component RRP41		1045.04		981.512			760.694	651.74	968.135	594.291	604.571			641.987	748.45	889.401		839.437				840.348		1149.33	676.309	601.826			924.472							908.499
A0A7M7GIJ1	poly(A)-specific ribonuclease PARN isoform X1	2088.91	3153.09	2720.59	2935.36	2670.38	2656.68	2933.38	3021.42	2826.38	3082.65	3310.55	1713.41	2121.95	2792.18	3077.55	3309.07	2730.3	2600.94	2186.9	1763.32	2704.28	3083.19	1688.63	3575.51	2724.47	3524.19	3483.9	2899.8	3932.74	1790.85	2616.38	1502.88	3082.86	2417.22	2770.98	2922.93	2736.45	2880.39
A0A7M7GIJ9	WD repeat-containing protein 47 isoform X2	1377.18	1620.46	772.464	1398.42	1499.57	1201.48	1143.61	1359.4	1253.97	812.932	1264.1	1856.65	1189.41	880.833	1764.02	1239.61	1036.63	1366.43	988.974		1205.5	1437.47	835.86	1384.22	1829.16	1329.77	1581.32	1400.12	1032.09	882.276	1351.17	1077.08		782.872	1266.05	804.157	1322.97	925.126
A0A7M7GIK3;A0A7M7R4W3	selenoprotein F isoform X2	1129.3	3334.47	3011.56	3376.17	1171.79	1123.16	3528.16	4542.03	3314.32	3330.48	3810.9	1106.7	939.793	3682.26	3242.3	4077.29	1682.94	2209.29	1254.44		3875.39	3548.86	1147.13	3515.13	3734.7	3330.08	1160.39	1782.64	3540.01	1086.53	1329.91	1275.97		759.641	2076.88	1938.51		860.044
A0A7M7GIK5;A0A7M7GLJ7	arginine/serine-rich coiled-coil protein 2 isoform X1		299.803	288.357	301.031			76.264	340.28		88.2255	430.195			211.561	344.855	170.515		162.402			266.717	67.2207		246.878	333.229	167.192										146.809
A0A7M7GIL2	nuclear hormone receptor FTZ-F1		829.737	798.897	717.294		579.298	714.008	1031.01	1080.56	836.33	1074.36			962.089	1073.4	683.515	314.257	720.758			585.277	874.71		893.229	846.165	927.687			652.708							653.561
A0A7M7GIL4	mitochondrial import inner membrane translocase subunit Tim17-A		162.634		972.322		803.435	378.254	430.937	345.458	269.643	514.216			1827.57	543.981	467.939			1165.8		335.558	287.358		560.8		318.23				1033.61		978.504			220.873			444.665
A0A7M7GIM8	rhythmically expressed gene 2 protein	8713.48	2056.74	2544.6	2403	6873.44	7629.11	2586.33	2481.2	2517.56	3131.42	2051.13	5813.7	9638.57	2712.5	2189.85	2349.19	6132.86	2206.21	4805.78	6142.88	2442.99	2448.34	6304.5	2491.07	2268.34	2633.75	7474.1	7495.56	2829.73	5352.44	9125.75	6321.51	8026.88	6269.38	6984.71	2817.83	7607.33	6281.45
A0A7M7GIN8;A0A7M7LIA0	GPI inositol-deacylase		675.201	788.34	873.155	387.439		857.668	990.292	963.611	465.561	636.342	686.33		912.452	811.964	633.317	150.443	400.306	738.968		578.584	1234.68		889.576	832.312	623.118			524.99	422.094	478.216	608.479			214.333	660.872
A0A7M7GIP4	15-hydroxyprostaglandin dehydrogenase [NAD(+)]	723.462	958.344	2080.31	677.414	1033.37	1386.43	1457.83	740.18	2989.73	2305.11	1251.78	584.855	1153.83	2258.82	738.165	1283.99		613.195	1150.42		1449.75	784.704		1077.34	656.7	878.802	1088.48	1126.58	2380.65	706.176	1550.73	1035.7	987.151	484.269	1319.76	1796.51	1408.63	404.445
A0A7M7GIP8	cytochrome c oxidase subunit 6C	12700	3063.41	6689.49	11694.8	39510.3	46218.8	5439.69	10086.4	2316.79	2837.28	3789.5	23689	5053.2	23593.2	6337.79	5992.56	26176.8	4296.86	74754.6	4459.76	3651.66	9111.25	2147.31	6425.93	8755.06	6922.07	3525.2	12993.3	4181.21	52417.4	14810.3	82830.8	8587.56	24774.9	27151.7	3777.76	27944.9	38259
A0A7M7GIR4	protein lethal(2)essential for life	4599.71	1258.88	1417.99	1412.73	10098.9	5397.07	1783.14	1231.69	1352.35	1650.87	1607.21	6228.57	5850	2170.29	1202.97	1702.08	5327.85	1453.6	6528.45	3756.34	1360.52	1704.69	3590.37	1801.62	1134.6	2102.19	4941.36	5992.93	1359.29	6437.97	5482.52	7168.1	3862.68	8390.81	5839.71	1717.76	7191.86	10896.8
A0A7M7GIS8	Endophilin-A	5790.67	5849.1	6226.9	5209.33	3710.12	5563.68	6221.5	4929.33	7674.48	6629.38	5614.56	3226.7	3916.34	5701.72	5182.49	6112.9	4707.51	5739.08	3445.8	4317.74	6626.79	5402.76	3867.43	5149.42	5228.35	6159.9	5425.62	5605.58	5257.01	3934.65	6910.1	4297.77	4600.36	4416.42	3877.58	5815.86	5717.37	4901.28
A0A7M7GIX8	plasmolipin	799.313	777.24	1220.5	1387.18	760.761	1248.32	1600.93	1896.91	1065.96	1538.1	1123.23	743.815	586.954	2163.28	2164.93	1661.97	580.623	1761.95	1336.86	358.883	1396.78	1615.32	136.869	1583.51	2104.54	1358.4	638.935	470.648	1123.23	985.783	948.217	980.189	563.746	1008.18	1234.53	1143.61	727.146	725.283
A0A7M7GIY5	Cytochrome c oxidase assembly factor 5	5366.35		1364.5	4073.43	2974.05	4659.29	1728.45	1801.5			2351.8	2055.68	3050.51	2602.73	1495.6	1980.19	4254.11	2327.78	3392.89	3282.68	1397.57	3205.36	3557.81	1827.4	1371.69	2415.08	3040.7	3205.02		3402.29	4792.79	3094.64	4113.14	4412.13	4506.16		6358.53	4161.57
A0A7M7GIZ7	riboflavin kinase	16173.6	12021.7	15679.4	10629	13114.1	12524	13409	10889.4	16446.5	13619.8	13256	17440.4	23412.3	11982.3	10984.1	13476.1	14408.9	12277.2	11299.4	12994.3	13639.7	10121.7	25113	12733.1	10035.8	13448.4	11088.2	15451.2	15735.6	11793.8	13251.4	11794.4	14241.2	15554.1	10345.3	13155.9	7250.79	9633.79
A0A7M7GJ41	ATPase family AAA domain-containing protein 3A homolog	918.866	1716.24	2485.5	2785.69	1918.45	2379.91	2229.85	3742.59	2093.2	1420.01	2143.83	1201.12	658.275	5112.32	2866.19	2088.96	1530.72	1724.89	2743.94		1687.35	3153.13	746.684	2390.23	3342.72	1943.86	939.881	1048.17	2134.78	2412.91	1309.24	2503.96	552.849	840.948	1707.84	1805.2	1840.59	2443.54
A0A7M7GJ51	Dynein light chain	8745.98	9078.28	9675.8	10056.9	6980.5	8486.91	10962.4	10741.2	11981.9	10806.2	11965.5	5588.97	7365.05	11047.6	9932.55	11565.6	6525.71	14807.4	6843.67	6362.87	12571.4	12193.7	5269.45	11898.7	11651.5	12919.5	8118.8	7568.81	11113.1	6242.63	7319.03	5653.73	7241.73	7279.14	5434.4	12263.6	5613.17	6625.85
A0A7M7GJ95	chitinase-3-like protein 1	16119.5	3590.36	5116.47	4893.1	5371.28	12514.4	3490.02	2741.55	5726.43	8880.93	5708.39	10332.5	5740.07	4290.7	4088.79	7166.15	8010.69	2562.63	8607.61	14455.4	4490.65	2864.4	23313.6	3062.94	2403.68	3707.38	4844.03	15384.9	3937.87	6421.21	5877.08	11507.1	20617.7	13822.9	9216.57	6760.49	6051.41	5590.86
A0A7M7GJ98;A0A7M7IJW6	fructose-bisphosphatase	205.203		121.711	246.553	237.444	694.291	287.241	257.695	294.805		200.035	372.847	280.646	237.908	230.191	561.185	399.4				305.532		308.579	296.02	190.5				582.911	330.849	686.208		520.931		112.458		759.415
A0A7M7GJA0;A0A7M7IJG6	transmembrane protease serine 9 isoform X2	4487.23	37215.7	28648.7	6397.43	9867.37	10283.2	17411.8	28038	35840.6	9935.57	24091.6	5767.48	5446.98	18548.3	20539.9	9468.58	7200.87	18943.5	11461.9	2785.74	17700.5	21400.1		19999.4	14755.5	10496.9	8525.79	8544.13	32016.3	8933.66	15226.1	8967.32	6969.06	6240.19	11001.4	28122.1	12855.9	10642.5
A0A7M7GJC3	RNA helicase	3697.14	1322.74	1438.58	1280.71	429.689	855.613	961.131	1235.41	1549.47	1421.42	1295.37	905.267	2284.01	881.839	1403.24	916.77	2587.48	1049.91			1314.14	1498.53	646.149	1374.83	1477.27	1695.77	1192.31	2774.13	1921.35	980.696	1520.66	2387.61		3052.98	333.725	1361.18
A0A7M7GJD3;A0A7M7IIA5	type I protein arginine methyltransferase		745.382	287.188	490.421	163.901	136.556	496.98	643.185	514.702	449.713	502.403	162.395		262.309	467.253	532.85	290.305	490.488	503.081		528.132	621.375		643.072	590.944	482.897	162.92	77.8984	501.407	325.148	330	273.519		208.695	141.055	370.353
A0A7M7GJD4	DNA-directed RNA polymerase subunit		325.894	380.516	598.32			626.221	739.517	492.333	339.375	393.639	183.386	208.01	359.985	738.663	508.589	691.348	226.725			302.689	385.071		770.915	383.979	568.028			646.729	470.202					287.483		397.424	315.155
A0A7M7GJD5	26S proteasome non-ATPase regulatory subunit 11	2209.22	11971	9725.46	12526.9	3911.8	3317.94	11234.9	12594.8	10342.5	9747.77	11809.8	2148.2	1842.91	11116.5	12529.9	11687.4	2362.48	12006	4086.22	5678.28	10506.2	13777	1499.8	11866.4	13296.8	11739.2	2692.14	3188.4	11079.3	2754.97	2876.5	3401.84	2271.42	2231.06	3078.92	11052.6	2705.61	3544.42
A0A7M7GJG6	leucine-rich repeat-containing protein 26	4379.47	1185.19	1427.84	996.892	2958.67	7788.91	1341.78	1096.69	1084.04	1238.43	1352.17	2382.85	2923.4	1489.19	1034.53	911.644	7621.95	606.627	7339.3	5111.59	779.948	1238.57	5936.54	781.442	1430.63	1124.21	1694.74	6900.1	925.401	4296.08	4911.26	2405.18	6706.71	3456.13	4826.41	1821.47	8245.12	3694.07
A0A7M7GJG7;A0A7M7ISL9;A0A7M7L1Z3	ribose-phosphate diphosphokinase		1165.91	888.91			1343.41		1108.68	402.983		315.611	280.738			1348.62		1025.12			963.066	621.071	1024.67			604.818			1177.96	220.757		1096.29	1074.36	362.373		644.086	995.526	1074.65	1134.38
A0A7M7GJH0;A0A7M7GSI1	protein patched isoform X2	6987.66		486.626	2395.72									3754.94					154.556																7350.05
A0A7M7GJH5	uncharacterized protein LOC100578770		798.016	1085.86	1023.46			886.416	1084.62	1463.6	1681.83	1260.53			1715.15	1193.28	1444.46		787.089	307.142		1142.51	696.106		1274.17	828.383	919.005			1629.51							2689.64
A0A7M7GJJ3;A0A7M7RAW7	rho GTPase-activating protein 1 isoform X2		432.781	542.46	598.491	716.596	361.89	481.54	417.318	510.998	765.022	426.934		506.404	567.474	465.615	508.609		504.593	713.3		626.746	513.461		421.696	535.49	503.382	164.265		565.975	237.96		349.856				730.81		482.169
A0A7M7GJK0	uncharacterized protein C14orf119	3280.86	2486.21	3843.87	3055.67	2640.3	4087.5	3981.22	2820.87	4111.37	3004.77	3893.25	2295.6	3038.06	3688.42	3456.41	3739.16	2248.77	2675.43	1743.47	3333.47	3710.1	3331.37	4938.46	3140.14	2706.09	3969.54	3280.79	3693.05	3587.92	2020	2510.44	3203.03	3077.07	3043.36	2519.78	3790.32	2382.82	2274.1
A0A7M7GJM1	renin receptor isoform X2	4459.27	7763.08	9750.97	5441.82	3480.8	4784.99	7007.23	6986.26	10280.3	6949.92	7577.16	3140.45	4478.38	7288.98	7294.78	7128.11	4405.76	6167.03	3626.76	3315.18	6463.34	6942.12	4775.82	6934.8	5138.92	6740.56	2700.05	4732.83	11697.4	2635.39	3395.97	2593.43	5042.67	3085.05	3571.5	11749.4	3893.64	2922.1
A0A7M7GJM2;A0A7M7GNJ5;A0A7M7M135;A0A7M7MQV9	peptidylprolyl isomerase	2021.66	5217.83	3918.94	3762.01	2003.43	1603.26	4182.14	4410.29	4434.67	4244.01	4764.9	2727	3212.75	3797.65	4590.67	4151.04	1781.9	4079.59	2935.95		5083.46	4556.05	1633.58	3444.67	4865.26	4337.18	4451.3	2273.54	3790.63	1977.03	2820.74	1715.44	2719.36	866.809	2223.06	4365.66	2358.17	2113.13
A0A7M7GJM3;A0A7M7RBT8	RNA-binding protein spenito isoform X1	1138.28	1928.88	1502.56	1954.98	354.147	438.286	1868.03	2111.03	1903.24	1358.59	1998.06			1436.06	1978.83	1453.96		1643.96	1820.23		1570.67	1901.65		1930.62	2110.89	1629.48	588.279	421.849	1819.04	441.97	1051.16			450.743		1109.49	605.656	781.218
A0A7M7GJN0	uncharacterized protein LOC413002 isoform X1	3959.66	641.198	967.949	610.249	5413.37	2769.29	644.77	537.287	478.296	757.263	661.842	2409.71	2373.62	836.666	800.96	774.519	3185.61	717.655	2225.34		585.312	622.45	1168.07	745.424	560.051	965.521	4195.04	2032.96	455.323	2268.41	3229.07	3029.06	3220.15	2372.24	2040.7	747.319	3940.99	4901.27
A0A7M7GJN9;A0A7M7GJR1;A0A7M7GKF3;A0A7M7GKI7;A0A7M7GL02;A0A7M7GPB7;A0A7M7GPD8;A0A7M7GSR9;A0A7M7MPD6	Netrin receptor UNC5		831.753	984.395	634.955			937.203	782.831	1119.1	960.397	699.065			456.73	562.18	595.591					778.025	511.478		628.898	834.82	717.09										233.903
A0A7M7GJP9	1-phosphatidylinositol 4-kinase		399.201		296.579	445.921		44.6468	424.174		378.363	271.164			395.281	379.18	421.011						536.845		422.683	586.722	284.592			380.405
A0A7M7GJQ5	ubiquitin-protein ligase E3A isoform X1	1696.89	3878.17	3165.92	3143.45	1939.47	1666.14	3327.56	3320.82	3140.8	3356.3	3568.37	1439.97	1857.05	3346.53	3409.95	3605.13	1489.46	4617.91	1572.43	2928.07	3730.69	4073.49	1232.22	3363.34	3973.97	3844	2722.81	1920.15	3133.7	1336.73	2403.5	1965.25	1978.28	1034.49	1829.5	3054.85	1976.69	1535.92
A0A7M7GJS7;A0A7M7GRS9	transcriptional activator protein Pur-beta isoform X3	1609.19	3865.56	2895.85	1932.44	2702.72	1586.02	1989.02	3054.34	1878.85	1941.8	5721.35	3590.03	4920.53	4173.12	1862.05	3092.68	1417.64	5754.19	2865.15		3986.68	5906.17	1457.15	4321.9	4491.98	2500.48	3209.43	2514.9	2731.02	3232.09	4393.14	1895.61	2152.29	1724.97	4041.84	8641.29	4661.71	1581.48
A0A7M7GJT4	Phosphotransferase	12311.5	3154.51	2816.95	1663.5	9034.84	8446.81	2515.21	2112.51	2402.92	3439.87	2586.38	16758	19537.1	3185.64	2156.44	2986.88	8574.43	2463.4	6489.33	11246.1	2422.38	1237.49	19303.9	2232.06	932.376	2680.25	6645.55	12157.5	2068.97	5985.72	6606.03	9908.34	6504.61	13621.7	5236.18	3734.94	9589.65	7869.39
A0A7M7GJT6	Zinc finger protein 830			680.265	494.396			763.086	228.724	754.154	923.823	752.358			524.358	508.428	809.422		435.519			1091.1	395.64		749.979	393.549	659.706			1200.92		926.826				415.652	1048.08	308.536
A0A7M7GJU5	C-terminal-binding protein isoform X6	968.212	7032.01	5350.07	6455.75	1416.57	1767.25	5980.98	7444.75	6545.41	5121.91	6833.4	1061.36	926.295	4897.09	8379.68	6644.22	1483.55	7917.72	2015.05		7261.64	7158.7	996.835	6470.08	8115.88	6742.07	2818.19	1301.04	6710.71	1245.52	2069.18	1296.16	1553.4	776.603	1397.39	6047.85	1473.82	1814.01
A0A7M7GJU7	formin-binding protein 1-like isoform X3	1265.25	2476.63	1827.53	2049.49	930.051	1645.22	2000.78	1966.33	2129.66	2864.19	2045.8	872.503	824.472	2425.38	2750.02	2464.75	907.314	2148.54	1030.35		2216.56	2090.57	844.636	1626.4	1691.29	2179.43	1264.03	493.191	2322.09		1482.55	998.722	750.131	650.07	970.225	2059	3805.8	1045.33
A0A7M7GJV6;A0A7M7GKR5;A0A7M7GPJ4;A0A7M7R7Z2	Casein kinase II subunit beta	1329.68	2626.8	2337.39	3503.05	1446.81	709.008	2663.61	2178	2668.99	2128.75	3531.17	1064.14	588.148	2987.84	3536.84	2617.88	1098.53	2270.96	1414.74		2747.34	2797.58	727.168	2566.36	3310.78	3205.2	869.199	510.348	2594.64	1121.06	1399.89	982.295	2337	988.02	1480.78	2353.63	1263.49	1539.33
A0A7M7GJW5;A0A7M7GPK6	nuclear pore complex protein Nup54 isoform X1		1730.56	1143.81	1559	1124.68	1380.09	1503.12	1671.7	1212.06	1377.77	1217.01			1010.29	1498.43	1501.51	1052.74	1254.35	1244.81		1253.75	1600.88		1644.62	1449.21	1248.96	803.871	847.988	1453.15		332.07		362.861	445.941		859.282
A0A7M7GJY4	estradiol 17-beta-dehydrogenase 8	12857.4	7434.62	10311.9	6329.45	10301.7	14661.8	9258.63	7454.14	10154	8113.8	7440.15	12767.5	18495.3	7838.94	7602.85	8995.48	11726.3	6181.71	9984.84	19598.3	6875.6	8457.86	18886.8	8041.13	6247.95	7087.79	20465.5	15387.4	10693	9690.55	19619.6	11821.3	15322.7	14182.6	13143.7	9284.62	16340.8	11975
A0A7M7GJZ1	Receptor expression-enhancing protein														4148.1					865.34							2621.55
A0A7M7GJZ4	26S proteasome non-ATPase regulatory subunit 5	8213.29	6912.49	6850.07	6270.26	7105.72	8074.84	6055.41	6320.05	6973.57	6822.6	5613.15	6461.41	6050.65	7829.06	7314.14	8598.25	6872.76	5824.99	6292.7	3274.91	6385.61	7651.2	8283	6896.69	6397.62	6892.95	4532.76	8053.93	7268.12	7301.29	5699.91	8173.19	6414.52	7154.53	6559.55	8382.42	6844.03	5238.6
A0A7M7GK04;A0A7M7GRV4	serine/threonine-protein phosphatase 4 regulatory subunit 1 isoform X4	517.596	1334.23	1052.81	1097.76			1166.99	1170.43	1297.57	1230.64	1357.52	159.483		1192.04	1121.75	1365.8		1372.09	366.68		1009.23	1311.66	319.505	1174.18	1287.74	1189.74		3039.63	957.556			247.593				1295.13
A0A7M7GK06	(E3-independent) E2 ubiquitin-conjugating enzyme UBE2O	609.264	708.91	573.27	669.788	429.93	240.177	540.969	492.527	520.664	658.807	610.071	606.348	349.888	610.72	558.222	524.493	583.885	583.453	360.801		568.901	737.294	286.112	628.857	650.42	721.777	632.621	315.524	570.421	292.447	516.128	270.006	433.871		321.338	656.622	535.586	544.376
A0A7M7GK08;A0A7M7H783	SEC23-interacting protein isoform X1	831.154	2090.54	2110.8	2168.77	1354.07	1170.94	2607.81	2750.6	3155.27	2386.88	2698.47	1080.69	1011.43	2332.27	2979.01	2170.87	1471.28	2329.95	1447.88	944.844	2933.68	2328.31	1255.29	2478.34	3022.45	2549.21	1863.08	1448.05	2663.86	1386.2	1791.01	1432.88	1171.12	571.729	1213.78	1985.2	1330.53	1445.88
A0A7M7GK11;A0A7M7GPP9;A0A7M7MQ13;A0A7M7MQ67;A0A7M7MQ77;A0A7M7MQ82;A0A7M7MQ92;A0A7M7SQY0	uncharacterized protein LOC408337 isoform X7				134.793			208.131	282.362	270.454	295.875	235.727	157.177										308.377
A0A7M7GK16	xaa-Pro aminopeptidase 3	853.171	477.991	664.821	838.323	629.554	747.236	659.913	499.951	513.338	525.032	558.857	687	697.832	760.825	512.458	489.694	894.511	517.682	977.418		573.976	651.721	414.799	740.937	820.224	705.663	1239.85	538.267	553.932	599.844	960.891	857.233	546.1	396.843	660.094	1075.36	765.7	573.847
A0A7M7GK45;A0A7M7GNJ1;A0A7M7L7B2	ufm1-specific protease 2 isoform X2		1075.02	1110.71	1304.51	582.922	522.723	1586.19	1408.6	1517.42	1088.28	998.266	252.87	324.867	1294.96	1411.13	1130.39		869.098	568.74		1162.31	1565.59	408.901	1439.59	1421.48	1155.11	571.754		1203.59	354.824	491.059	696.987		356.769	462.173	1110.92	601.186	778.58
A0A7M7GK64	mRNA export factor	1106.96	3045.48	2461.28	3035.3	1278.56	811.868	3390.61	3462.05	2917.14	2548.97	3152.01	924.349	888.809	2593.99	3501.42	2826.26	732.242	2683.23	753.315		3198.71	3333	534.974	3014.27	3917.99	3181.41	1306.93	985.04	3165.39	894.898	1019.32	635.22	413.457	282.682	818.857	2389.9	735.344	611.099
A0A7M7GK66	uncharacterized protein LOC102656821	46.0767	1624.55	1101.58	374.316	132.341		692.145	1018.99	1598.56	1286.49	810.629		95.7026	1328.04	840.304	1239.52		736.912			1527.24	443.383		1150.1	1027.29	847.064			2088.48		261.425					987.914
A0A7M7GK68	troponin T, skeletal muscle isoform X2	68137.6	18875.1	23074.4	131221	388905	135699	19409	96849.3	6982.26	25056	26272.8	306568	28633.7	165744	65802.2	66977.7	125862	23572.6	500521	35991	16658.3	40284	31623.9	30084.3	35528.9	63542.8	14541.7	96068.4	35557.1	325193	148641	244384	71755.5	72971.5	160590	27044.4	99885.7	166130
A0A7M7GK77;A0A7M7GKT6;A0A7M7TFG7	histone-lysine N-methyltransferase EHMT2 isoform X1		137.926		141.325			81.5622	313.751	192.14					136.099	170.963			114.743			212.798			191.678								261.561				95.2129
A0A7M7GK78	Cytochrome b-c1 complex subunit Rieske, mitochondrial	21798.1	6395.03	9515.93	20128.7	57717.8	75896.9	11299.2	18429.2	7740.84	6839.52	8425.68	47174.6	11580.2	42490	10888.6	10987.3	58894.2	9984.21	117660	14380.3	7600.48	18542.7	7489.7	12908.1	16090.8	15494	14676.3	26332.6	9281.74	116311	29994.1	174701	17090.5	56327.3	48358	9631.94	65346.9	79782.5
A0A7M7GK84;A0A7M7GNM3;A0A7M7IMU2;A0A7M7TEV0	protein FAM160B1 isoform X4			186.807	255.855			233.821			482.944	238.113	90.4488	238.433	242.264			150.077	253.06			336.644	224.199		337.484	288.218	535.011	432.967					192.89	337.629
A0A7M7GKA3;A0A7M7GLN5;A0A7M7GPY1;A0A7M7GTE1;A0A7M7R5D0	aryl hydrocarbon receptor nuclear translocator homolog isoform X1		184.951		260.444			441.513	136.201	361.017	268.001					228.34	256.101		325.444			224.323			153.315	466.674	521.592
A0A7M7GKB1;A0A7M7GL54;A0A7M7GNW5;A0A7M7GPZ0;A0A7M7GQ35;A0A7M7LM32;A0A7M7LQ76	non-specific serine/threonine protein kinase		629.923		314.269		315.805	327.99	438.231	523.961	938.571	388.291			215.559	287.764	378.543		740.034			334.253	387.645		308.143	278.669			297.768	551.839		371.47	371.101				408.752
A0A7M7GKC3	spectrin beta chain, non-erythrocytic 5 isoform X1	1822.78	8409.72	5857.38	7729.03	1833.35	2153.43	7640.9	7585.7	7948.72	6704.32	8116.35	976.882	1489	5916.31	8424.88	6422.35	2034.1	6360	1666.51	3546.2	8088.03	7572.07	1498.52	7321.56	7559.43	6935.49	1989.94	1829.12	8055.84	1755.74	2262.62	1877.73	3087.84	1800	1957.3	5577.17	2292.04	3130.93
A0A7M7GKD0	NADH dehydrogenase [ubiquinone] 1 alpha subcomplex subunit 9, mitochondrial	4745.14	1374	2445.9	5485.14	14292.2	19584.8	2938.71	5033.7	1471.12	1623.36	2198.42	10283	2794.56	11485.8	3508.19	3153.81	12354.4	1869.25	29830	1774.07	1773.75	4325.58	1255.13	3120.91	4306.3	3589	1826.15	5663.18	2222.64	23834.9	7132.26	40059.7	3087.22	11201.3	10445.8	1864.28	10456	17282.9
A0A7M7GKE3	60S ribosomal protein L11	2925.33	16560	16505.1	19867.9	5698.29	5494.13	20915.7	24457.4	17466.8	13974.3	18554.7	2332.6	1918.56	21762.6	25005.5	18632.7	3811.05	17507.4	4416.83	1356.26	14695.1	26565.7	1203.05	21025.4	24810	17547.4	3552.26	3854.38	21126.2	5120.08	4035.6	3592.31	2568.84	1627.3	4727.71	15698.1	6116.69	4228.38
A0A7M7GKF2	ankyrin repeat domain-containing protein SOWAHB isoform X2				343.407	333.112		348.986				185.257				427.071							331.161		204.78		442.088
A0A7M7GKG7	uncharacterized protein LOC551144 isoform X2		306.044		435.823			192.694	379.687			282.254	1245.89			460.206	142.949		272.862			245.351	651.709		316.366	628.707	290.919
A0A7M7GKH6	uncharacterized protein LOC409956	3328.55	2035.15	1991.77	1809.77	3174.13	2468.99	2251.46	1847.35	1803.03	3259.38	2905.58	2960.51	2954.42	2535.9	2308.04	1637.6	1940.84	3030.06	3946.5	1371.29	3517.53	2466.3	1493.77	2422.91	2748.5	2125.24	2548.49	2154.34	2409.71	2556.54	3076.85	3034.66	3352.18	2147.08	3883.66	3056.34	2044.78	3358.01
A0A7M7GKI6;A0A7M7GMD9	solute carrier family 2, facilitated glucose transporter member 1 isoform X5	3758.43	588.172	654.698	2642.32	6181.41	8923.75	1003.71	2507.81	798.047	996.389	1040.87	4505.24	1704.37	3190.29	1172.66	1648.79	6645.37	1140.34	12729.4		719.259	1249.85	1150.51	1214.17	1615.04	1122.96	1959.36	4523.12	1019.06	12869.8	5114.66	17694.5	2657.91	9341.51	6038.66	656.796	9091.11	6442.03
A0A7M7GKJ4	ethanolamine kinase 1	1155.45	984.676	852.722	745.887	799.066	656.88	903.444	663.737	1113.14	958.401	621.149	631.997	835.789	719.451	1053.9	577.4	732.584	1015.92	898.717		715.734	973.37	1318.4	741.559	581.147	990.756	925.976	763.941	940.818	789.216	808.234	745.6	1477.19	978.365	1119.02	1217.69	581.356	381.175
A0A7M7GKJ9	uncharacterized protein LOC724498	29152.1	10080.2	12549	7981.6	24795	27590.7	11468	10403.5	11852.4	10837.1	9317.96	16264.6	13248.9	11122.7	10567.4	12408.4	26377.5	10522.3	19579.2	25627	8975.13	10570.1	22017.9	10163.9	6951.57	10913.8	10063.9	29905.9	12910.8	29849	27551.8	18457.2	24689.2	29278.5	30872.2	12451.7	31088.1	25803.1
A0A7M7GKK3;A0A7M7R7F4	transcription initiation factor TFIID subunit 1 isoform X2	870.502	2070.07	1274.32	1478.38		902.729	1914.31	1843.65	1855.53	1424.89	2061.11			1342.6	2498.54	1668.7		1679.29			1858.62	1529.98		1836.6	1898.75	1686.32	602.457	1190.5	1457.28						462.439	1044.63
A0A7M7GKM5;A0A7M7GKR2;A0A7M7GLG8;A0A7M7GM17;A0A7M7GQC5;A0A7M7GTN5;A0A7M7MWJ9;A0A7M7R9M1	rho guanine nucleotide exchange factor 2 isoform X3		1713.3	2161.63	1367.02			1214.73	711.283	1986.75	1787.14	1826.35			1271.18	1313.49	1639.6	426.891	1371.37			1577.67	1649.36		1238.11	892.365	1501.37	1605.01		1377.83		751.075				197.12	2821.35
A0A7M7GKN2;A0A7M7GMI0;A0A7M7LLW4;A0A7M7LQ01	myosin-2 essential light chain isoform X1	2866.11	6790.12	9220.45	6582.72	2709.29	3118.03	8200.23	8907.88	11805.6	9903.56	7574.43	1868.81	1969.37	11781.3	12512.1	11069.8	1984.34	7652.87	2533.04	2869.45	6507.96	9154.41	2377.3	7691.85	7359.56	7720.14	2259.1	3107.8	10669.5	2111.09	2320.49	3091.01	2424.68	1785.51	2205.51	11599.8	2186.26	2173.31
A0A7M7GKQ4;A0A7M7TFR0	syntenin-1 isoform X2	3731.58	3777.11	3892.47	3487.93	3583.1	4433.47	4944.56	4248.75	5860.16	4445.39	4651.73	2109.91	2829.11	4498.87	4446.19	5040.39	2626.6	4407.7	2240.53	2025.34	4180.87	4413.44	4371.88	4393.55	3379.74	4425.68	2636.57	3959.71	5289.58	2384.98	2661.72	1125.71	4496.27	2221.72	3861.62	5522.12	2659.15	1862.41
A0A7M7GKS3	golgin-84		199.578		234.019			338.683	246.336	172.435		82.2694			236.105	170.95	88.9414		211.978			136.847	255.06		170.713	207.943	145.04			167.469
A0A7M7GKS8	putative serine protease K12H4.7	9870.88	26965.2	37202.4	31564.9	6614.1	9275.74	43692.2	31178.6	45311.9	38735.2	27434.9	4273.32	7450.92	35388.4	36300.1	37159.9	6709.03	25986.1	7094.34	7752.3	24073	35589.9	9166	37989.4	29506.4	32450	9890.9	9811.41	46273.1	6874.55	6787.88	6438.74	9896.63	5589.86	8804.42	39841.5	9628.61	6002.07
A0A7M7GKT3	plasminogen activator inhibitor 1 RNA-binding protein isoform X2	2608.21	10236.4	8873.62	11297.5	3420.72	3113.4	9438.28	13838.9	8589.87	7324.85	11449.5	2453.79	2880.28	12007.8	13450.3	7695.91	2523.24	9201.73	3777.35	3414.69	8291.81	10609.6	1814.99	9909.79	13709.2	9369.76	3609.59	2336.27	8916.19	3419.73	3115.79	2769.62	2308.16	1993.3	2709.76	8191.64	2692.34	2429.04
A0A7M7GKV6;A0A7M7IU99;A0A7M7LQ17	mannosyl-glycoprotein endo-beta-N-acetylglucosaminidase	3432.72		1795.93	903.736	2837.81	5153.25	992.96	909.218	1697.55	1004.61	1129.94	2446.62	1001.35	1551.8	959.446	1139.04	3434.14	1226.07	4002.45	3083.08	868.395	1091.83	2356.71	1037.06	498.535	1062.61	883.055	5176.44	1689.28	4066.79	2389.86	2955.27	3855.35	4661.57	2331.15	1551.67	4079.12	2903.79
A0A7M7GKW1;A0A7M7GLP2;A0A7M7GQN0;A0A7M7LM74	UPF0430 protein CG31712 isoform X4		1026.61	945.068	827.128			735.868	1083.44	528.484	750.752	840.407			916.006	838.457	804.687	530.012	706.146			942.68	866.177		793.689	837.164	915.617		799.07	879.187		596.68		960.483			659.806
A0A7M7GKW3	protein-tyrosine-phosphatase		467.517	420.536	329.451			511.91	323.517	678.828	352.183	445.849			356.049	287.13			324.027				375.18		347.134	303.645	389.047			658.949							409.71
A0A7M7GKY5	protein GDAP2 homolog	462.263	538.556	762.684	291.729	528.582	478.321	525.403	505.155	1245.75	548.426	662.114	713.484	1107.35	582.858	789.614	947.352	859.833	704.424		1078.29	560.79	591.035		658.693	371.345	716.496	816.459	716.687	997.746		676.606			1034.91		1018.69	271.748	899.645
A0A7M7GKZ5;A0A7M7R7K0	protein wings apart-like isoform X2		739.43	156.311	457.285			462.453	434.253	535.029	644.146	933.82			388.836	831.581	596.427		428.583			440.784	580.275		636.242	496.58	604.803	381.49		228.973							451.394
A0A7M7GL00;A0A7M7RBB3	hydroxysteroid dehydrogenase-like protein 2 isoform X2	9854.88	8873.04	13295.3	9560.78	8103.53	9490.96	11093.3	10467.9	14631.9	11166.9	10770.6	9067.83	13819.4	13251.6	10212.2	11294.5	8499.07	8302.69	5412.32	10643.4	9750.95	10525.3	11226.1	12016.6	9064.93	10353	13060.9	9517.12	14327.8	6500.45	15014.3	7663.23	10042.9	8560.2	11304	12164.4	11890.1	8914.17
A0A7M7GL01	alanine transaminase	50315.7	19157.9	22255	18250.8	39750.8	36089.6	19858.7	18653.1	24063.7	21046.8	19643.5	53904.4	61832.8	22394.7	18994.4	21157	37000.3	17438.2	30865.6	38108.7	19031	17989.9	50921.3	20114.8	15582	21890.7	67198.1	43879.2	23172.9	33839.1	53549.1	44960.1	33010.8	42126.2	44763.5	20787.7	44744.8	36409
A0A7M7GL03	angiotensin-converting enzyme	1230.09	2984.36	3619.29	2487.85	1002.51	1732.17	2337.37	2951.93	3977.03	3382.72	3424.45	1230.09	1323.82	2908.74	2299.2	3018.45	1499.13	2411.34	1421.72	1749.39	3757.56	2302.59	1581.13	3236.41	1998.09	2861.12	1606.43	1803.76	3312.78	1993.5	1320.15	1260.93	1869.92	1447.64		3263.92	1154.25	1595.53
A0A7M7GL04;A0A7M7IGT8;A0A7M7M0T7	zinc finger and BTB domain-containing protein 20 isoform X2		376.671	1374.6	537.536			897.25	588.985	563.267	833.96	604.357	518.176			505.513						564.887	416.658		532.618	543.077	337.473			408.565
A0A7M7GL07	nucleoside diphosphate-linked moiety X motif 19		361.681	576.051	392.333		276.573	432.501	439.913	751.766	517.854	471.841			314.025	462.85	461.533		240.206				540.87		200.329	210.472	318.413			492.065
A0A7M7GL32;A0A7M7R822	E3 ubiquitin-protein ligase TM129 isoform X2		579.3	227.775	344.977			300.471	534.975	424.968	609.247	405.809	713.128			384.882	524.066		269.805	708.351		415.078	406.088		449.566	367.244	270	653.563		394.154	607.246		230.61			675.405
A0A7M7GL36;A0A7M7GME2;A0A7M7GTY7;A0A7M7IX13	Elongation of very long chain fatty acids protein	2416.9		476.279	397.852	2350.52	1324.66	340.487				344.396	2635.97	2733.03	1254.01	376.565		986.83	165.514	1288.55	3444.33		703.925	1678.7	721.375			2925.56	1379.55		970.63	1926.08	2028.61	1394.62	4344.34	1062.72		578.366	1309.45
A0A7M7GL37;A0A7M7GNV1;A0A7M7GPX1;A0A7M7GQ14;A0A7M7L194;A0A7M7L705;A0A7M7LM28;A0A7M7LQ73	phosphatidylcholine:ceramide cholinephosphotransferase 2 isoform X7			1075.63	1090.21			994.344	1003.19	1369.25	799.633	1083.16			1312.94	1109.94	696.753		681.418				972.005		778.985	1157.89	838.829			1196
A0A7M7GL55	protein cordon-bleu isoform X7	1068.96	546.79	429.308	429.907		452.782	650.729	500.558	582.873	518.527	582.243	1149.11	1558.52	452.495	629.833	588.262	1039.73	445.142			753.678	335.304	1058.39	662.013	789.16	487.612	1617.96		721.877	1256.03	351.502	608.561	828.936			372.525
A0A7M7GL61	RUN and FYVE domain-containing protein 2 isoform X3	391.42	1329.38	1500.86	1549.28		725.465	1426.9	1492.87	1304.7	1458.17	1741.4		547.304	1602.57	1566.11	1399.57		1329.27	516.017	944.633	1456.76	1428.64		1530.06	957.988	1578.21	706.339	875.306	1463.75		491.476			358.235	148.576	1493.6
A0A7M7GL64;A0A7M7GR76;A0A7M7TEX6	nucleolar protein 4-like isoform X1	503.129	889.538	792.495	848.208		779.68	766.672	472.59	1068.58	915.032	1059.55			553.472	1219.61	684.636		1018.86			823.012	1057.55		746.887	1183.35	916.077			957.35							1980.34
A0A7M7GL79	translation initiation factor eIF-2B subunit gamma	2500.07	8538.82	6603.52	8146.92	2702.21	2726.22	7174.74	7380.1	6308.6	7558.07	7272.07	1841.04	2025.25	7017.51	7194.15	8281	2613.71	8748.13	1896.64	1779.34	7461.79	7557.45	1719.5	7244.26	8520.12	8514.71	4360.06	2404.9	6597.94	2258.87	2796.42	2051.06	2475.11	1872.96	3574.49	6353.98	2225.23	2590.33
A0A7M7GL97	Prefoldin subunit 4	1450.58	5005.43	3983.85	3708	1311.49	1122.6	4708.65	4648.08	3846.65	3904.78	4479.56	1342.82	1907.66	4125.58	3938.42	4250.24	1399.25	5439.93	1216.53	1388.11	4561.78	4950.02	1036.46	4863.25	4814.4	5242.78	2965.71	1166.23	3988.7	1097.13	1339.18	1618.94	1437.97	1400.47	1180.08	3944.25	1151.11	1520.57
A0A7M7GLA3	uncharacterized protein LOC724286	420.112	881.714	1392.03	2822.25	1519	747.053	1692.82	2881.85	2307.74	944.316	1999.74	502.519	243.009	3682.21	1940.5	980.42	1074.88	1763.12	1607.21		1140.77	2744.54	188.911	1642.51	3590.74	1623.88		392.741	880.096	930.137	1091.16	729.134		423.758	1475.5	839.722		1347.66
A0A7M7GLB6;A0A7M7TFN9	U1 small nuclear ribonucleoprotein 70 kDa		1217.63	1137.77	1557.54	423.726	673.654	1306.25	2017.05	1123.09	1059.29	1470.73	485.767		1249.57	1543.09	1363.64		851.988	1025.71		1159.89	1430.96		1389.34	1767.64	1156.73		514.537	1151.44			614.182				1065.22
A0A7M7GLC0	Gamma-glutamylcyclotransferase family protein	2342.33	279.679	434.703	613.547	1487.52	1162.62	898.458	460.201	298.916	311.768	400.164	912.005	961.445	726.881	336.147	560.775	755.812		663.989		276.394	264.885	794.757	710.099	514.528	569.659	1560.21	789.172	282.256	1144.57	845.723	1135.37	648.185	1609.2	1714.92			916.773
A0A7M7GLE0;A0A7M7GU74;A0A7M7MM36	threonine--tRNA ligase	7189.54	11402.6	11008.3	11365.5	5479.47	5848.04	11445.7	11251.1	9732.66	12084.1	12025.7	4967.94	8580.77	11090.6	11606.8	11914.7	5453.13	11898.7	4741.01	6262.92	12582.3	12037.8	5029.12	11323.2	11991.3	12222.8	11226.8	6811.95	10112.3	5073.48	6447.85	6282.7	5150.04	5118.46	4665.95	11065.4	5703.84	5705.32
A0A7M7GLE3	D-aminoacyl-tRNA deacylase	4183.49	2713.39	2644.54	2068.38	3255.22	3519.39	3706.65	2594.03	2564.79	3300.64	2727.21	3149	3214.55	2647.03	2693.82	2862.4	3371.51	2772.9	2238.47	5609.36	3094.48	3218.87	4562.72	2622.11	2766.52	3289.87	3268.68	3914.03	3043.12	2339.47	3263.83	2741.66	3668.39	3281.73	3069.14	3129.4	4675.35	3525.15
A0A7M7GLE9;A0A7M7RAP6	endoplasmic reticulum resident protein 44 isoform X2	1734.09	3763.59	3875.1	4245.98	1683.46	2158.92	4270.29	5667.85	4008.12	3085.02	3796.26	1269.06	1505.49	3931.64	4764.51	3690.4	2092.38	3567.73	1587.07	1630.55	3806.81	4461.68	1086.44	3731.17	4186.35	3080.16	1889.28	1745.92	4252.02	1774.71	1979.45	1470.19	1396.64	1058.29	1957.04	3301.5	2104.8	1492.35
A0A7M7GLF0;A0A7M7GT65	TATA-binding protein-associated factor 172 isoform X1		553.367	505.654	570.646			405.634	475.878	585.125	404.135	544.85	283.165		431.203	491.194	443.294		544.267			418.783	494.145		535.99	459.427	614.217	227.11	269.833	567.659							464.857
A0A7M7GLF3;A0A7M7GRH6	oxysterol-binding protein 1 isoform X3	3082.98	3998.56	3914.33	3903	3754.76	3417.45	4036.33	4487.41	3718.37	4064.16	4139.06	3290.86	3441.11	3187.9	4457.04	3509.3	2734.25	4020.71	3447.99	5011.39	3954.44	3814.71	2501.13	4017.96	3889.56	4114.03	3240.38	3549.05	4113.51	2700.13	3390.75	3114.86	2960.52	2052.36	3303.91	3981.22	3062.45	3154.22
A0A7M7GLF4	Methylosome subunit pICln	1651.63	729.299	2025.87	1220.62	1020.46	853.269	1362.18	1047.09	1433.68	1696.27	1499.97	908.703	884.267	1982.25	1272.67	1154.89	1460.9	721.008	503.692		1529.71	910.388	561.287	1524.96	1094.18	1630.97	348.46	1680.04	1424.69	515.012	1217.01		870.447	1293.43	1016.26	359.23	694.791
A0A7M7GLF7	pre-mRNA-splicing factor SYF1		549.191	517.892	592.55			946.827	798.784	494.343	544.871				686.606	794.416	358.291		541.938			531.546	559.243		917.323	806.986	806.638			959.944							382.791
A0A7M7GLG6;A0A7M7GNL0;A0A7M7MT66	glycogen-binding subunit 76A isoform X1		268.648	102.192	415.607	864.804	960.345	250.68	191.533		300.32	213.494	394.229		341.642	193.05	320.502	372.557	425.242	331.184	104.228	221.077	270.142		339.947	539.35	223.251	500.268	214.743	270.197		392.091	544.013		198.968	560.557		296.617	447.477
A0A7M7GLG7;A0A7M7GM57;A0A7M7M3Z9;A0A7M7TFC5	ankyrin repeat domain-containing protein 13D isoform X1		780.401	777.189	416.41			429.067	572.821	713.848	714.158	549.34	277.288	1029.72	577.186	443.339			615.765			565.289	260.427		821.607	833.096	759.031		1150.04	776.887			681.648				678.625	463.394	987.742
A0A7M7GLH5	60S ribosomal protein L6	5571.55	20156	25458.4	31891.6	8637.55	10272.2	29019	38306.9	23238.3	20139.8	27856.1	4573.3	3257.82	33322.9	38096.7	26103.5	5578.36	22618.2	8754.72	3863.58	19629.8	33093.3	1096.22	30364	37365.7	25233.5	4746.8	6471.12	29417.9	7647.16	7094.78	6368.59	7211.58	4544.86	8785.74	24849.2	7862.15	7203.28
A0A7M7GLH8	apidermin 2 isoform X1	1068.86	5953.38	9147.16	7365.44	4929.05	3778.53	7814.93	5667.16	12647.6	5969.02	4760.83	1043.32	1436.55	5523.18	9008.01	12975.7	2598.64	4073.98	2640.17		7773.56	7130.29	2573.64	10119.4	8854.87	10704.3	6002.54	2936.31	8788.39	2353.07	1249.34	2085.18	2977.91	1381.6	3276.55	10474.4	3246.05	1935.17
A0A7M7GLJ8	multidrug resistance-associated protein 1	1414.19	1315.22	2509.15	780.056	652.824	1139.17	1211.36	2410.06	1273.18	1451.63	1259.22	1172.56	1006.9	1624.22	1052.94	1106.16	1589.78	1250.17	913.745		1386.81	1451.3	1049.22	1472	1243.67	1685.64	1417.6	1429.34	1909.8	1209.8	1604.68	1128.92	1624.48			2536.55	1539.86
A0A7M7GLK1	venom dipeptidyl peptidase 4-like isoform X1			245.097	223.731				430.968	399.153	299.801	457.478			427.182	570.003	501.485		303.033		1230.98	900.961	577.48	536.566	471.482	477.095	680.076			404.48		692.393					401.54
A0A7M7GLL3	polymerase delta-interacting protein 2 isoform X1		938.46	546.812	723.371	645.92	824.003	540.535	698.873	703.999	518.592	628.425	413.405	551.948	1101.82	653.279	419.632	777.567	701.523	425.963		669.346	564.179		609.858	585.979	712.237	892.145	554.824	649.463	611.732	541.183	723.435	644.098	464.152	483.066	668.757	636.254	1064.8
A0A7M7GLL7;A0A7M7R8R8	ras suppressor protein 1 isoform X1	1735.87	3291.22	3062.97	3254.36	1733.86	1527.13	3356.68	3237.36	3020.86	3393.53	3549.3	2631.83	1868.66	3085.32	3758.73	3298.86	1350.9	4545.72	1874.3	1238.52	4765.12	3139.97	1612.24	3281.64	3607.09	4068.03	2743.57	1876.46	3199.23	1713.22	2480.06	2150.33	1705.44	955.598	2169.51	3336.84	1596.99	1447.48
A0A7M7GLL9	SLIT and NTRK-like protein 5 isoform X1	2760.22	1104.19	1278.01	2689.76	7650.7	3597.27	2042.52	2630.92	1461.29	911.386	1449.1	6800.13	1621.46	1807.13	1269.76	1176.26	2934.54	1448.03	9581.79		869.712	1652.39	1232.11	1875.26	1637.1	2150.36	2471.02	2936.91	1391.2	7539.67	3572.72	6170.47	2911.43	2404.24	4901.7	1065.7	2341.77	5503.38
A0A7M7GLM2;A0A7M7RA11	programmed cell death 6-interacting protein isoform X2	9930.14	15249	14532.1	12541.8	9291.58	9674.33	14707.6	12845.4	14859.3	15455.4	13947.9	9134.45	14088.9	13023.1	13754.8	16204.2	8926.42	13332.6	8614.56	10804.5	16676.3	14629.2	8016.59	13457.1	14147.7	15124.6	14493.9	10864	14417.5	7294.96	10758	10212.6	9491.47	7723.38	10050.2	12272.8	9474.46	8688.81
A0A7M7GLN4	charged multivesicular body protein 7		514.182	296.943	576.394	244.771		758.403	660.996	676.414	430.568	476.057		319.879	788.383	615.199	596.352	491.088	564.205			540.079	614.283		541.067	857.575	594.741	432.017		584.627		383.482				494.558	406.363	587.6
A0A7M7GLP4	Peroxisomal membrane protein PEX14		1240.58	1030.61	1447.31	1170.37	1074.87	1183.38	1904.8	1066.87	892.081	821.561			1567.76	987.852	999.336		1529.38			822.35	1650.44		1083.78	1489.35	903.153			1237	764.773	502.86			628.666				765.195
A0A7M7GLQ3	calnexin isoform X2	2724.12	4872.11	7537.44	7376.17	3859.38	3782.27	8715.11	11233.4	8854.33	5269.94	7248.08	1509.48		7731.04	8268.65	7463.88	3120.7	4404.68	3317.15	11391.3	6422.77	8843.5		7965.82	9023.25	5868.45	3399.28	2407.97	7825.4	2793.63	3295.11	2511.92	2798.77	2406.87	3407.6	6598.36	3078.3	3128.58
A0A7M7GLQ7	uncharacterized protein LOC100578684		837.924		1580.73		961.95		1383.16	1313.47	454.144	1130.09			1736.9	724.932			606.286	1075.29			935.147		844.626	943.307	907.121	380.814		855.771	486.784		666.879				705.659	538.762	922.388
A0A7M7GLS3	AN1-type zinc finger protein 5	2390.54	2209.83	1846.87	1386.28	1200.28	1210.05	2124.14	1736.24	1666.76	2085.55	2115.94	897.81	3130.95	2217.47	1503.06	1841.84	1870.72	2370.68	976.772	480.438	2440.2	2119.2	1886.62	2387.85	2121.36	2386.44	3115.57	2044.48	1526	924.697	1529.57	1586.94	2188.38	1412.64	1482.37	1718.39	1713.88	2303.73
A0A7M7GLT3	60S ribosomal protein L27a	5186.53	26789.3	31612.8	35612	9301.47	11492.4	33636.1	49784.6	31389.8	21112.3	33746.8	5519.59	3351.5	35056.6	43292	27181.4	8493.68	30002.2	11195.8	4304.83	21651.2	42860.9	2075.96	35776.4	42632.4	23545	5972.77	7796	29343.7	9924.59	9364.13	6315.61	6690.11	4393.21	8337.25	25794.6	9864.06	9246.2
A0A7M7GLT7;A0A7M7GQ40;A0A7M7GTH5;A0A7M7IIX3;A0A7M7MQN1	non-specific serine/threonine protein kinase	528.862	537.721	346.603	538.345		419.098	447.978	420.168	475.832	584.628	475.527	15.9992	169.768	406.74	408.369	433.445	316.184	427.818			467.428	434.948		524.52	595.214	522.781	380.146		512.741		527.222		376.993
A0A7M7GLV1	tropomyosin-1	64086.9	19932.4	24414.9	128553	262555	85713.9	14992.6	75758.5	11027.9	26658	28009.8	226656	25344.4	85985.5	48798.6	61246.9	62735.1	23310.1	360012	42312.9	21054.4	32622.7	31067	29306.9	28011.4	62842.7	16278.2	76417.4	33897	253011	115188	176486	59665.6	52040.1	134868	28339.5	76388.5	115084
A0A7M7GLV5	solute carrier family 25 member 40			235.823	465.738	279.396	175.303	241.224	661.405	420.001	251.785	360.674		56.3214	606.171	273.41	236.398	250.194	385.383	551.074		213.902	455.843		281.407	316.524	330.786			288.293	653.777	318.652			103.74	528.277	202.877	383.656	359.722
A0A7M7GLV6	Calreticulin	45011.2	69892.8	78163.2	75786.1	24248.2	30104.9	87248	82464.6	72206.5	83635.9	81933	23399.2	39922	66591.4	79103.6	68880	28750.1	76526.6	17732.2	36904.3	75999.1	69823.3	27601.1	78717	75220.4	80779.9	37055.8	36675	69049.5	18803.6	36255.9	27584.3	28992.4	16833.3	33396.8	57028.2	29609.5	23740.5
A0A7M7GLW1;A0A7M7R6S0	cytochrome c1, heme protein, mitochondrial isoform X2	6696.12	958.175	2582.11	5041.75	16058.4	22289.4	2783.56	3921.66	998.563	1514.21	1805.89	11501.6	2382.71	10179.1	2634.4	2515.2	10813.4	1946.94	34495.4	1964.62	886.686	3542.81	1080.18	3280.18	3625.05	3073.56	1808.91	6278.93	2342.87	34302.8	5453.91	41182.9	2561.85	12023.7	10084.6	1344.03	12517.7	15715.5
A0A7M7GLW3	pentatricopeptide repeat-containing protein 2, mitochondrial	7400.29	17701.1	20410	28369.3	5886.17	6437.25	24367.4	25528.3	13945.6	16867.8	21277.5	5862.75	10335.9	39961.4	21306.8	17792.9	4973.58	23097.2	7237.68	6796.68	19188.6	23550.1	4641.12	25754.8	31920.4	25942.7	12105.3	6696.34	19583.1	7763.75	9949.35	5486.19	8535.34	4092.16	7210.41	13077.8	6769.16	8006.22
A0A7M7GLW6	tRNA-dihydrouridine(47) synthase [NAD(P)(+)]-like	636.401	487.808	187.586	488.192			397.008	449.792	380.358	419.191	399.263	187.882		484.153	350.332	363.454		437.455			247.294	484.282		445.829	408.825	416.891			576.794		329.846					478.557	242.47
A0A7M7GLW8;A0A7M7LPV8;A0A7M7R803	MATH and LRR domain-containing protein PFE0570w isoform X3	2441.87	716.824	1112.79	955.499		1034.25	981.612	494.012	491.173	1130.16	491.306	573.79		452.883	635.194	625.405	1569.73	694.891	1091.54		871.777	747.779		833.146	537.405	928.977	1451.76	1564.97		646.634		1734.01	1071.08	1159.73			1375.41	698.538
A0A7M7GLW9;A0A7M7GLX3;A0A7M7GP66;A0A7M7GQB2;A0A7M7LM48;A0A7M7LQ92	disco-interacting protein 2 homolog A isoform X1	1741.37	4786.78	3900.75	4015.15	1667.98	2106.36	3333.92	3294.36	2994.66	4670.91	4089.19	1827.16	2568	3613.98	3696.75	4159.81	2159.37	4321.94	2026.7	1823.03	4198.65	4018.04	1909.16	4028.41	3351.77	4424.69	3430.7	1965.57	3409.17	1734.51	2675.62	2661.4	1655.05	1768.06	1991.29	3644.52	2340.56	2019.74
A0A7M7GLX9;A0A7M7R7Y5	E3 ubiquitin-protein ligase LRSAM1 isoform X1	6865.34	5982.55	7365.77	7851.96	9493.39	6343.62	6244.98	7127.35	1711.7	6013.04	7592.49	6471.98	2849.14	6683.11	6515.87	8588.52	2707.05	9492.86	11258.8		8255.2	6537.32	3458.87	6361.45	4550.12	8534.07	5300.7	4169.65	5513.36	5681.45	5710.06		4423.23	3842.17	8056.42	5665.2		4858.61
A0A7M7GLY7	uncharacterized protein LOC551512		552.095	630.474	639.86	150.959	104.422	460.657	677.701	591.311	763.625	641.481		1822.41	628.669	389.995	608.347		681.454			698.092	624.542		419.831	339.012	711.191		219.343	506.699								294.214
A0A7M7GLY9;A0A7M7GML9	uncharacterized protein CG3556 isoform X1	1417.39	2993.39	3775.38	2447.11	2224.86	1577.47	2076.87	3282.58	4274.58	3836.65	3466.26	490.318	2104.13	2790.63	3850.57	3367.58	2427.18	2658.12	1745.47	2136.18	3193.89	1899.74	1891.9	2477.56	1792.5	2200.97	655.741	2185.49	4148.4	1454.84	1534.32	1074.18	2065.58	1019.91	1756.26	4459.71	1924.18	1533.78
A0A7M7GLZ1;A0A7M7MQ34;A0A7M7MQ46	uncharacterized protein LOC412476 isoform X1		421.946	212.972				131.462		247.179	367.331			246.368	234.496		374.898		401.653			399.469	163.417				308.655							1204.53		259.262
A0A7M7GM02	sialomucin core protein 24	4637.94	4124.32	5095.17	3398.99	5362.6	10541	6481.83	7183.9	6810.78	2985.32	5291.01	3841.35	4367.21	4584.62	4693.73	4055.49	7869.86	3937.69	6639.03	4625.05	4403.8	6699.21	4137.87	5801.39	6083.8	3237.06	5025.77	7347.8	4039.87	7718.23	6753.5	8571.92	8403.46	12567.8	5619.38	3850.07	5256.38	6193.86
A0A7M7GM11	tensin-1 isoform X14	2575.05	2955.92	1480.7	2576.25	1959.73	2154.69	2372.37	2127.23	2056.51	2424.67	2331.68	2632.16	2908.92	1454.65	3081.69	1969	1881.04	2449.03	2537.67	2586.27	2476.06	1852.4	1796.34	2047.61	2927.92	2517.43	3538.53	2000.13	2023.55	2236.13	3438.57	1682.28	1781.89	1809.56	2379.81	1990.95	2057.96	2464.84
A0A7M7GM12;A0A7M7GPC3;A0A7M7LK36	tricalbin-1 isoform X1		575.917	450.697	678.13			429.492	709.596		333.728	423.83				790.132	396.526		380.461				721.219		583.169	915.552	489.33
A0A7M7GM19	CCHamide											589.014												1461.04			808.899								2529.48	831.292
A0A7M7GM20;A0A7M7GNM7;A0A7M7IFK0;A0A7M7IM32	Transporter	44202.2	20081.2	26971.3	15475	46164.2	53403.5	17485	19029.7	42087.8	31397.7	22061.1	31252.3	35845	29351.1	19808.6	23352.8	51709.5	29553.1	64133.7	24073.3	48679.3	26564.4	43106.1	18948	13233.8	26674.6	29694.4	90546.4	43300.7	36415.6	55983.6	50852.8	115351	53555.7	59253.8	48295.9	67335.1	56284.2
A0A7M7GM29;A0A7M7II43;A0A7M7IIQ1;A0A7M7ILC5;A0A7M7IQN6;A0A7M7RBJ2	Diacylglycerol O-acyltransferase 1		1540.56	3069.38	1786.67	577.12		2063.53	3189.54	2117.06	1769.5	2030.38	205.234		2481.83	2390.54	1731.59	621.853	2091.82	729.665		1713.43	2433.37		1882.25	2297.17	1185.9			2050.31	389.314	600.157	862.898		492.44	964.838	1588.4	1067.12	529.704
A0A7M7GM45	protein abrupt isoform X1		222.891	1034.91	266.674							348.172					348.555		335.241		2386.78				399.691				2717.56	219.196		1922.32						1673.62
A0A7M7GM47;A0A7M7GQF0	arginine kinase	89716.5	27033.4	35660.7	31899.2	112075	90133.1	36525	31437.4	28229.3	39348.5	33373.8	105373	89116.8	23555.6	26473.8	30740.2	81982	38934.7	82098.8	115107	35577.8	38989.1	92583.1	30242	33367.4	36027.5	124754	98518.4	24654.5	80870.7	115287	110780	137518	98580.8	114308	25488.2	110667	121601
A0A7M7GM54	BRISC complex subunit FAM175B	516.345	1076.19	880.084	1056.73	368.493	517.978	883.965	980.666	1016.34	986.924	1148.5	412.842	564.374	912.943	1085.01	1203.65	481.919	974.881	642.16		1023.17	895.451	210.478	963.227	860.758	1033.65	755.194	430.797	635.055	369.452	816.775	539.368		117.296	590.247	914.016	895.793	500.571
A0A7M7GM64;A0A7M7GRZ0;A0A7M7INW6;A0A7M7L0E3;A0A7M7L2K8;A0A7M7L3S5;A0A7M7L6D0;A0A7M7L8N7	calcium/calmodulin-dependent protein kinase	974.934	4333.5	1507.11	4578.09	2413.96	931.406	2431.2	4102.6	1692.63	1772.88	4313.09	1559.91	2068.13	3131.63	4181.45	2663.3	1350.59	4696.56	3211.09	571.269	3571.81	3516.72	859.227	3126.92	5679.67	3535.39	1939.13	1192.66	2286.4	1960.77	1699.87	2254.88	1590.74	1379.97	1587.29	2037.06	1571.83	3260.51
A0A7M7GM66;A0A7M7GMU8;A0A7M7GNH4;A0A7M7LQL5;A0A7M7MSQ4;A0A7M7MSU6;A0A7M7SRJ6	Piezo-type mechanosensitive ion channel component		682.746	618.401	520.89		322.652	491.893	725.429	577.082	479.932	674.99			519.398	653.499	560.162		352.035			548.175	682.293		518.414	585.05	689.818			642.233	313.871						284.015
A0A7M7GM85	CLIP domain-containing serine protease	55456.1	2964.51	3515.23	2902.57	23595.7	26133.9	2743.67	1831.01	1602.05	2544.2	2445.14	22395.4	25549.5	2081.9	2743.56	2263.92	22206.4	2115.02	18868.7	30179.6	3272.69	2776.17	16629.6	2873.06	2497.54	3158.99	34531.8	32380.4	2653	19585.1	40883.7	25162.6	33300.4	23410.7	28848.4	2071.22	29580.3	15746.1
A0A7M7GMA7	Prohibitin	4176.77	7139.52	11425.5	16671.2	12543.2	14046.9	11260.3	15537.3	9664.56	7314	9177.96	8202.59	3608.8	23907.4	11153.1	11234.6	8981.76	8199.23	22336.2	3361.09	6787.61	13860.4	1499.42	12227.2	14073.5	8347.54	2202.98	5828.02	10033.2	20767.8	5674.22	21170.6	4226	7922.75	10894.5	7708.34	10257	13004.3
A0A7M7GMB2;A0A7M7LQH3	Phosphorylase b kinase regulatory subunit	1503.36	1468.66	1301.26	1465.91	2291.42	2513.67	1446.64	1403.64	889.608	948.587	1155.24	1502.34	902.782	1486.47	1291.64	1288.47	2789.35	1360.57	2465.91		1312.02	1733.27	803.774	1884.47	1961.51	1759.98	1620.22	2145.39	1206.38	2716.26	1455.59	3210.65	1661.64	2268.21	1953.1	1273.36	2283.27	2845.12
A0A7M7GMC1;A0A7M7IRR5;Q306I1	cytochrome P450 4G11 isoform X2	2117.24	435.675	1247.27	484.471	5801.72	2121.77	549.654		473.522	912.469	271.42	3259.21	1581.43		302.556	578.532	1392.68		5742.43	3628.83	774.911	1031.55	1479	334.218		1122	6059.81	1686.14	262.958	2262.05	4277.28	10326.6	8314.86	907.7	2433.4	1711.6	1923.81	1876.04
A0A7M7GMC9	Mannosyl-oligosaccharide glucosidase	15586.4	8438.67	13469.4	8572.69	8086.73	7929.02	11574.9	12928.5	11487	7668.2	8186.76	9714.33	3767.02	10379.3	13665.3	10655.8	21858.7	8123.77	8354		7359.97	13327.7	47447.8	10690.1	9848.88	7573.93	4219.13	9584.52	10620.5	16156.7	8808.14	4576.38	12765.4	5822.91	15755.9	12171.5	3599.29	15286.3
A0A7M7GME0;A0A7M7GV90	bis(5'-adenosyl)-triphosphatase enpp4 isoform X2	2194.2	2021.64	2032.96	1809.12	886.121	1174.31	1695.41	1881.66	2333.4	2021.09	2012.25	668.361	1570.89	1993.13	2033.8	2060.46	1265.9	2808.94	1802.85	4725.94	2344.9	1569.39	1418.56	1379.31	1693.08	1410.96	1078.82	1606.16	2288.99	910.874	769.458		858.742	1102.96	756.457	2556.39	1062.49
A0A7M7GME1;A0A7M7LMC1;A0A7M7TES9	UHRF1-binding protein 1 isoform X2	572.395	952.944	913.215	874.736	568.135		798.226	777.664	878.488	794.866	1070.14		493.768	848.589	867.674	768.923		733.748		230.554	795.508	915.917	283.037	940.52	952.589	890.368	438.07		888.757					563.832	891.076	1281.83	1189.71
A0A7M7GMF0	cathepsin L1	22049.5	23362.1	32507.4	28407.3	15236.1	17579.1	40690.7	30442.1	43863.9	36753.5	29107.2	16549	16348.6	32230	28673.3	30482	19645.7	19851.9	24132.6	13624.7	26881.7	29535.3	15485.5	29792.5	23143.8	32399.7	15413.9	18621.6	43342.2	14158.3	16826.7	16637.2	17943.3	15384.1	18174.3	44764.9	14221.8	12480.3
A0A7M7GMG5	mitogen-activated protein kinase-binding protein 1 isoform X10	4546.23	4849.38	4225.27	5004.28	3859.3	4010.81	4469.69	4929.15	4923.72	4566.99	4688.74	3139.64	3261.37	4745.33	6336.65	4314.45	3291.38	5166.7	3073.47	7584.86	4961.43	5090.35	3333.71	4943.69	5863.58	5140.66	6368.13	4955.84	4850.87	5882.77	4593.52	3707.55	5764.61	2479.53	3675.91	5256.9	4240.21	4233.2
A0A7M7GMH5	cytoplasmic polyadenylation element-binding protein 2	2229.33	2754.09	1972.81	2928.37	2033.29	1893.26	2152.29	2697.8	2033.62	2329.98	2296.65	1603.19	2490.3	1921.21	2424.82	2295.23	1563.84	2610.13	1905.83	2719.09	2803.43	2192.77	1474.84	2362.56	2465.92	2704.09	2525.05	1991.17	1996.27	1588.35	2668.85	1300.31	1666.75	1463.58	1876.19	1884.99	1531.63	1873.53
A0A7M7GMI3	TRPL translocation defect protein 14 isoform X2	2796.09	2439.51	1880.61	2429.39	2083.85	1898.27	1744.73	1809.09	1493.06	1928.75	1611.12	1618.34	2010.35	1941.22	1642.2	1789.36	1858.49	2454.91	1554.15	4542	2475.04	1863.3	1849.67	1975.89	1942.94	2315.37	2966.95	1644.6	1583.15	1604.87	2248.61	2008.57	2007.37	1523.43	1414.81	1921.52	1411.06	2309.91
A0A7M7GMJ3;A0A7M7R6T7	MOB kinase activator-like 4 isoform X2	727.647	1874.16	1239.98	2633.39	963.583	1188.02	1921.17	2736.18	1903.75	1799.6	2049.97	945.527	1658.08	1992	2212.47	1878.3	1164.78	2242.92	1212.9		2974.87	1920.94	1178.85	2670.38	2493.41	2355.09	1555.93	1325.41	1816.88	910.52	1236.59	923.098	2233.9	611.08	1418.4	1673.44	1051.88	852.128
A0A7M7GMJ6;A0A7M7GN68	phosphatidylinositide phosphatase SAC2 isoform X1	636.835	594.805	549.986	688.431	466.078	409.696	509.716	508.665	668.573	389.786	524.12	289.327		328.019	483.253	327.49	476.795	295.948	425.421		689.332	605.069	595.713	466.965	260.699	581.824	653.996	72.7178	332.78	148.949	677.391	735.684		267.138	464.536	432.798	630.772	357.221
A0A7M7GMK2	D-3-phosphoglycerate dehydrogenase	5419.74	12732.6	13094.4	13681	2979.08	5238.3	11856.3	11616	21906.9	15111.6	14228.2	4868.17	6860.56	18971	12927.8	14386.6	3975.45	13592.5	4799.34	4482.51	13282.9	10140	3990.89	13464.3	12690.6	10760.7	8963.45	5199.74	14640.7	3206.76	5575.16	6360.79	4084.81	3498.86	4169.72	12737.8	4347.21	3645.59
A0A7M7GMK5;A0A7M7GND6;A0A7M7IN85;A0A7M7M3Z6	neuronal cell adhesion molecule isoform X2	899.786	1122.99		1228.39	1036.25		1091.31	1178.56		2231.33	1257.79		800.536		1238.14	904.447	1702.16				1858.78			1349.92	876.673				1928.93							2143.39
A0A7M7GMK6	protein LSM14 homolog A isoform X2	1543.66	3362.78	2689.27	3384.63	1276.6	1719.85	3208.14	3273.04	3280.66	3495.43	3684.72	1557.34	1919.12	3095.4	3336.77	3446.6	1289.61	3398.57	1277.92	675.67	3359.19	2650.89	1283.62	2928.1	3239.36	3229.1	2041.99	1273.47	2887.64	1486.55	1823.23	1346.43	1334.88	1313.83	929.109	2455.87	1036.25	1448.28
A0A7M7GML4;A0A7M7GN82;A0A7M7GNA4;A0A7M7GVF3;A0A7M7MN30;A0A7M7MN68;A0A7M7SPX0	tropomodulin isoform X6	7047.8	4861.23	7043.97	5828.32	8223.85	6064.39	5386.16	5455.66	5903.42	6089.74	6171.93	7055.71	4540.22	7000.59	8046.1	7317.65	5529.8	4384.44	9205.17	3746.76	4992.57	4423.86	4854.05	5219.37	5278.01	5130.59	3654.11	5357.97	6080.13	7816.66	6647.41	6654.35	4458.39	5671.2	5056.79	5283.05	3973.71	4963.45
A0A7M7GMN5;A0A7M7IMC0;A0A7M7M4U2;A0A7M7R7I2	UPF0518 protein AAEL005291 isoform X1	262.255	556.831	374.193	531.003			573.596	335.89	437.314	559.46	456.988		218.893	522.208	872.841	223.965		309.694			459.11	490.875		589.151	512.124	375.973	524.627		322.848			63.865				725.601		306.545
A0A7M7GMP3;A0A7M7GR88	sister chromatid cohesion protein PDS5 homolog B isoform X4	1405.71	2740.89	2270.32	2714.86	537.087	962.092	2364.07	2820.27	2106.59	1938.88	2892.72		779.165	2121.46	3201.91	2172.38	1260.28	2482.44	1272.01		2227.39	2674.34	1374.08	2444.78	2724.18	2528.83	850.549	502.318	2624.09	946.512	720.544	907.21	951.385	783.21	1469.72	2060.36	724.774
A0A7M7GMQ5;A0A7M7GQ11;A0A7M7GQZ6;A0A7M7GU64;A0A7M7IHP1;A0A7M7LMA0	Spondin-1	2216.98				2265.49	1314.24			776.74		420.879	1404	1022.82			425.029	1971.96		1264.57	2970			1762.28				1514.57	2369.01		1992.07	2214.23	2863.09	3019.78	2511.89			1592.04	1960.19
A0A7M7GMQ6;A0A7M7R7G6	E3 SUMO-protein ligase PIAS3 isoform X2		856.948	595.478	818.37			1037.83	1149.44	1017.15	950.022	1106.7		1111.3	958.839	1139.42	763.112	2112.14	941.125	713.246		807.135	660.36	1151	801.838	791.97	1121.48	1451.83	509.749	886.828	790.592	1762.24	121.848			1163.6	761.982		897.424
A0A7M7GMQ8;A0A7M7GNF5;A0A7M7GP02;A0A7M7GVJ7;A0A7M7L4X0;A0A7M7MK63	RNA binding protein fox-1 homolog 2 isoform X3		621.367	664.697	722.561			635.237	608.4	717.003	465.316	1038.19	273.077	370.37	644.513	740.645	668.538		769.845			918.33	494.525		554.805	911.566	624.494	688.054	598.659	568.918		988.329
A0A7M7GMR3	Cleavage and polyadenylation specificity factor subunit 2		1101.71	948.471	1355.97			1014.09	1433.91	1482.38	1211.73	1437.07		471.286	821.13	1536.58	766.849	210.896	1254.24			1184.95	1350.87		1121.36	1126.63	1108.99	536.926		1194.19	954.801						802.403
A0A7M7GMR4;A0A7M7GNG2;A0A7M7GP19;A0A7M7GP68;A0A7M7GVK6;A0A7M7IGJ7;A0A7M7IJ04	protein retinal degeneration B isoform X4		401.433	351.082	301.196	377.165		266.71	298.674	547.486	555.065	435.884		390.722	282.599	242.027	390.797		267.682			254.174	158.946		415.624	284.495	295.078	410.717	370.402	513.937	93.0242	316.37	1135.34	114.955	114.027		330.408
A0A7M7GMS5	28S ribosomal protein S27, mitochondrial	810.109	1107.92	1662.35	2078.73	1342.39	801.511	1522.02	1880.06	1264.18	1441.56	1273.95	1134.01	743.929	3077.54	1314.66	1394.48	1078.72	1271.14	848.982	3586.07	1436.48	1872.22	2957.15	1606.12	1668.86	1682.66	1198.31	1293.81	1774.98	971.069	1635.71	1854.53	1466.19	673.706	1254.49	1477.14	1620.67	2294.72
A0A7M7GMS6	KDEL motif-containing protein 1 isoform X1		560.52	1250.98	640.787			1022.17	932.231	1209.37	987.955	826.308			1148.86	852.916	651.487		960.022	343.03		938.946	521.721		823.52	874.956	855.123			1245.29		1261.89					1142.57
A0A7M7GMU1;A0A7M7GNI6	bromodomain-containing protein DDB_G0270170 isoform X1	291.173	103.649	232.972	368.351			474.792	405.457	460.866	304.4	349.079			285.564	488.519	298.081		437.848			504.627	245.618		445.173	256.715	477.912			416.73	187.104						397.356
A0A7M7GMU3	ATP-dependent RNA helicase DHX36	305.283	319.719	522.206	401.337	426.155	267.056	399.28	356.922	311.183	491.196	372.036		187.839	391.761	279.243	397.067		406.929	412.351		435.062	335.257		293.363	549.823	396.119	289.71		340.117		331.47			250.282	516.467	987.835
A0A7M7GMU6	lys-63-specific deubiquitinase BRCC36		558.479	306.57	406.308			208.106	500.321	349.571	264.804	310.148			322.318	526.039	224.872		361.999			419.76	450.25		340.561	465.198	286.326	234.657		306.402							483.737
A0A7M7GMV2	Protein YIF1	580.8	1540.83	2112.51	1848.01	684.688	682.141	2119.33	2828.8	1732.28	1038.65	1851.59			2925.5	2141.82	1868.49		1268.47	494.929	127.94	1642.71	2188.33		2002.94	1953.2	1563.3	308.774		2009.5	871.028	752.76	266.961				1879.05	511.913	597.063
A0A7M7GMV3;A0A7M7R4Q4	CDGSH iron-sulfur domain-containing protein 2 homolog	2460.45	1535.37	2721.2	4322.11	6103.07	6447.56	2561.46	3263.68	2030.3	2028.79	2347.94	4901.82	1302.89	5669.09	3100.59	2763.8	3564.08	2069.99	13409.5	1000.95	1724.53	3481.81	1059.72	2630.35	3182.39	2400	977.485	3187.85	2288.95	9568.86	3798.8	11850.7	1982.25	3580.63	4443.86	1387.09	3579.32	5323.51
A0A7M7GMV6	COMM domain-containing protein 7	645.109	1461.24	1227.38	1328.86	551.678	706.334	1541.11	1308.24	1488.61	1766.39	2006.71	539.324	357.794	1590.76	1364.3	1436.93	564.536	1207.82	758.545		1432.8	1200.54		1404.77	1464.38	1361.45	613.11	843.069	1586.27		854.837	268.78	657.682	543.523	345.302	1330.55	1103.05	548.255
A0A7M7GMW2;A0A7M7IG60	alpha-N-acetylglucosaminidase isoform X2	1029.94	2042.86	3351.47	2234.01	1063.59	2158.74	2405.24	2018.67	1682.61	1439.77	1442.05	2932.37	3008.27	2449.38	2687.08	2565.11	2835.54	3487.63	1957.56	13601.4	1829.24	3723.53	4469.29	2874.67	1771.84	1828.8	2210.48	3201.26	4369.66	1435.79	1320.96	2444.68	3168.24	3746.59	1664.44	2178.96	2178.29	2100.72
A0A7M7GMW7	pikachurin		786.611	899.22	573.986	358.174	793.955	628.742	652.559	758.767	749.192	814.374		440.367	711.568	830.019	682.424		432.491			599.777	676.738	139.573	797.941	540.185	616.74			1030.54	570.18	779.845					728.324		1244.05
A0A7M7GMW9	zinc finger RNA-binding protein isoform X1	2246.04	7621.98	5362.55	6282.56	1811.72	2741.78	5790.44	7865.33	5433.25	5620.5	7249.44	787.579	1486.37	6236.25	8355.66	6237.4	2260.88	6418.8	2578.08	1781.47	6550.56	5793.56	2020.42	6463.34	7598.3	6078.78	3185.07	1507.76	6572.88	936.412	2451.8	896.336	2184.21	1341.66	1610.72	5829.38	1998.42	1508.38
A0A7M7GMX0	thyroid receptor-interacting protein 11 isoform X3		938.191	1028.32	887.254	236.586	364.628	979.889	945.305	894.594	1013.79	1026.72	402.952		867.074	1079.74	1003.74	1088.48	914.307	162.658		807.984	903.543		964.894	949.035	1036.27	390.194	602.333	1167.62	696.306		240.805	103.063		213.904	992.71	703.787	1276.7
A0A7M7GMY1;A0A7M7R6V2	TBC1 domain family member 1 isoform X2	1234.43	716.263	679.731	777.003	2056.05	1964.47	834.794	816.043	758.466	541.321	820.748	1131.02	1014.12	787.52	883.972	993.976	2664.83	910.261	1970.51	1977.83	961.514	751.682	955.494	874.063	992.791	1228.13	2207.95	2200.53	622.692	2859.18	1907.35	2539.86	1703.41	1621.67	1343.42	402.177	2098.5	2129.29
A0A7M7GMY7	14-3-3 protein epsilon	52845.6	54205.3	57789.1	53854.1	36722.8	49345.4	63836.4	53790.2	63168.6	73778.9	67941.1	31163.8	54962.3	59244.8	66336.4	61102.3	38266.5	60471.6	32435.4	37178.8	67179.7	59223.1	39947.7	56421	53632.6	70108.1	48289.8	49694.6	59792.2	30634.9	43298.4	38167.4	40830.4	35532.4	43449.8	59101.1	42465.6	37423.5
A0A7M7GMZ8	fibrillin-1	89369.4	7206.44	13263.1	7800.1	51066.4	66387.8	8252.73	6636.04	10005.8	9025.77	5105.22	38681.5	47943.3	7651.36	6198.61	7365.37	54282.3	8271.73	36331.4	34623	9301.66	6829.12	43969.3	5902.71	5405.62	8269.29	36476.5	54927.7	13104.1	40916.9	42547.9	41840.9	42585.3	57963.3	51574.5	13681.8	58636.5	40678.6
A0A7M7GN20	stromal membrane-associated protein 1	531.006	1218.53	1152.38	1094.08	486.852	726.869	1122.91	1078.49	1452.26	1128.56	1284.26	602.136	650.295	1164.73	1399.02	1239.1	529.029	1056.66	826.387		1341.99	991.543	670.066	1218.52	1292.3	1317.63	1030.09	809.342	1344.79	527.895	724.775	580.675	702.772	619.357	439.966	1016.33	782.262	677.018
A0A7M7GN35	NADH dehydrogenase [ubiquinone] 1 alpha subcomplex subunit 13	4861.22	1475.94	2082.04	4775.76	13404.7	18389.4	2483.31	4650.89	1558.69	1815	3133.32	9316.87	1710.4	10702.8	3137.77	2746.36	12589.1	1167.47	32403.2		1309.54	4380.74	1705.31	3325.97	3409.17	2596.35	1148.83	5574.36	1875.68	22479.8	4536.79	37480.7	4694.28	10915.3	7780.32	1518.57	10170.4	16290
A0A7M7GN38	40S ribosomal protein S8	2092.66	10251	11283.4	13689.2	3563.26	4105.79	11847.1	15919.5	9898.46	8908.08	10251	1581.13	2028.86	13174.9	16276	11012.2	2537.7	10547.9	3813.14	1928.07	8549.42	15353.7	1280.78	12235.2	15708.7	9402.13	1776.06	2497.85	11388	3198.02	2709.11	2320.17	2996.15	936.849	2889.12	9433.66	3091.88	2693.23
A0A7M7GN47;A0A7M7GNS7;A0A7M7GPE8;A0A7M7GS23;A0A7M7IFW8;A0A7M7IGI9;A0A7M7II79;A0A7M7IKS5;A0A7M7LMM5	tumor necrosis factor alpha-induced protein 8-like protein isoform X1	809.528	378.509	281.615	349.456		518.952	249.45	367.793	318.288	470.869	469.009			386.616	361.701	445.048						505.822		180.289	268.414	410.677	255.248	299.548	520.354	318.555			196.526			475.942
A0A7M7GN56;A0A7M7IN19	WD repeat-containing protein 91		604.283	393.053	447.511			470.994	372.031	606.335	418.17	574.378		675.033		617.242	574.76		564.68			636.067	697.057		504.876	637.858	474.236										851.304		243.132
A0A7M7GN67;A0A7M7GNX8;A0A7M7GT03;A0A7M7LMP4;Q9NG48	ultraspiracle isoform X5	230.294	322.744		202.617	176.213		176.049	124.417	119.528	136.674	105.871				91.437	142.937	217.894					152.258		235.196	20.9791	191.877		260.042	555.84	260.653	399.327
A0A7M7GN70;A0A7M7IUV9	DNA replication licensing factor MCM6		147.227	961.986				847.258	269.392	440.848	314.486	459.082			407.702		519.905						594.831		172.981	223.974	437.019
A0A7M7GN74	proline--tRNA ligase	1305.88	1121.92	1070.62	1327.94	1273.14	1163.08	1009.45	1152.51	816.3	1180	974.941	987.339	1169.39	1576.39	870.723	985.432	886.683	1031.74	1287.18	1981.78	780.34	1162.35	1099.56	1147.13	778.124	1269.47	1635.55	890.129	1032.2	628.501	1694.11	878.316	1207.71	718.887	1241.4	836.859	918.359	1407.15
A0A7M7GN84	ralA-binding protein 1	638.974	631.86	361.892	645.36			399.846	410.204	485.169	378.135	645.51		313.853	596.721	777.169	706.252		533.941	1271.03		299.916	486.82	537.025	426.075	404.149	564.846	364.12		408.212	727.327	43.1267	1224.64			715.74	836.053	971.586	1264.49
A0A7M7GN98	plectin	3188.5	3129.29	5431.56	4710.5	1632.99	2647.04	4976.77	4582.83	5970.77	6750.79		1797.64	2947.76	5428.27		6089.69		5562.41	780.684	1610.19	5598.47	5056.88	2058.29	4905.36	4025.91	5650.65	3641.05	2676.2	5002.48	1548.06	2258.52	1980.58	2203.72	1690.29	2222.45	5744.97		2116.76
A0A7M7GNA7	uncharacterized protein LOC409324	1552.3	2664.05	2209.93	3877.83	611.795	1636.77	4264.13	2958.87	1754.31	2796.24	2414.73	968.978	816.888	5351.79	3424.66	2667.77	733.015	3405.98	898.259		3382.47	4332.7		3793.98	5310.4	5104.41	1613.49	793.894	2534.93	909.842	1139.99	1473.06	775.593		811.235	2124.36	1535.54
A0A7M7GNA8;A0A7M7R751	ras-related protein Rab-9A isoform X2	1741.94	1710.77	1088.4	1456.06	1778.17	2297.86	1665.2	1232.07	2101.16	1614.05	1431.96	1331.43	1899.42	2064.82	1516.31	1657.22	1531.99	2116.19	1409.62		2412.51	1993.99	1212.15	2066.69	818.278	1751.19	882.431	1711.63	1467.54	1619.77	2056.6	1611.3	1623.73	1402.12	2661.62	1992.78	1810.84	1361.11
A0A7M7GNB2;A0A7M7GRT2;A0A7M7MLJ6;A0A7M7SNX6	probable JmjC domain-containing histone demethylation protein 2C isoform X3	929.312	632.383	921.467	555.938	190.353		751.973	792.373	666.151	782.252	653.685			680.633	721.881	528.613		617.783			638.389	597.753		966.552	569.472	702.976	644.029		651.927						593.659	625.192
A0A7M7GNB5;A0A7M7R8B3	Succinate--CoA ligase [ADP/GDP-forming] subunit alpha, mitochondrial	104628	28959.6	27541.7	30605.4	121427	109159	32669.6	27681.6	24140.3	27843.1	22484.8	87555.1	139495	29634.9	23861.1	24767.5	128443	25693.3	89947.3	90566.8	27653.5	33974.9	69077.7	30166.4	31363	36570.8	284640	148025	24713	109246	134361	152594	101614	102441	109528	21320.4	155716	132929
A0A7M7GNB9	adapter molecule Crk	8267.93	9343.06	10730.9	7663.96	5337.87	6977.11	9958.69	8427.98	10181.3	10559.5	9543.3	5969.16	8052.11	9557.14	8644.63	9116.89	6519.55	9590.83	4510.07	3913.23	10691.2	9214.93	6790.02	9363.93	7647.48	10044.9	6864.59	7524.72	10680.8	4960.42	6994.63	5871.36	6212.8	5482.48	5589.91	11187.7	4905.9	4609.69
A0A7M7GNC2;A0A7M7IEW8;A0A7M7IGH8;A0A7M7LKF2	Neuropathy target esterase sws		530.981	629.105	720.807			592.213	950.154	733.858	840.675	728.383		369.017	857.123	753.77	496.578		521.426			599.451	1083.93		686.708	759.375	629.591			587.983						499.922	1061.35		611.806
A0A7M7GNC7	40S ribosomal protein S21	1321.58	3217.34	3741.19	4632.63	1925.36	1842.36	5111.19	5025.69	3843.33	3142.76	2884.05	1233.06	767.593	5402.42	5008.81	4132.11		3942.41	1642.62		2222.99	5840.21		3429.19	5816.05	3912.57	918.612	302.108	3747.61	2505.75	1430.01	1708.98	751.686	846.175	1617.1	4273.76	1204.92	1394.26
A0A7M7GND2	epimerase family protein SDR39U1	9134.07	2662.92	1367.61	3962.95	9258.29	9556.93	2758.59	2579.28	1511.57	2343.66	2503.53	8401.09	8043.98	4271.4	2341.84	2179.31	8650.08	3448	9405.47	11382	2931.88	2651.8	4856	3268.44	4434.59	3798.94	23423.1	7111.74	1949.07	9913.06	11512.4	11293.8	7966.6	5538.34	9634.85	1358.14	12101.8	8498.03
A0A7M7GND3	60S ribosomal protein L29	3249.13	5437.92	6976.68	8538.01	2303.94	2854.1	7151.94	9140.05	5692.67	5035.34	6956.53	981.157		6350.34	8908.75	7248.01	1740.04	5213.62	1459.49		5112.95	7887.11	903.715	6511.31	7464.24	6032.6	1787.6	2063.07	7055.4	2013.09	2342.2		2491.98	932.91	1892.76	4741.96		2725.77
A0A7M7GND9	Reticulon-like protein		134.485		442.545			539.014	379.726	632.412					530.034	482.718	847.728		430.709			456.405	577.121		485.152	457.744	522.453
A0A7M7GNF0	Protein-serine/threonine kinase	2033.11	3007.54	3474.68	2872.98	1310.32	1572.22	3441.19	3465.4	4425.47	3175.28	3744.24	1465.09	1439.44	3867.66	2919.96	3097.41	1979.89	2249.51	1598.02		2886.65	3469.1	1016.54	3175.04	2413.4	2604.11	1942.21	1124.34	3827.96	734.398	2632.4	1556.35	2003.32	1310.97	1381.54	3131.8	2249.45	1616.51
A0A7M7GNG9	probable elongation factor 1-delta isoform X2	4397.11	24424.4	24668.3	26636.1	4707.45	5449.53	28355.2	29733.5	28059.6	26792	27469.8	3545.11	4547.26	28415.5	32311.8	27696.2	4215.31	25586.8	4333.64	3265.11	25024	29546.2	3556.23	26975.4	28667.9	24619.8	6299.87	4542.44	26718.6	5066.46	4850.47	4186.17	4055.01	3394.5	6089.06	24231.5	5567.34	3482.18
A0A7M7GNH5	ras-related protein M-Ras	533.941	1833.11	515.901	904.111	486.312	274.594	776.416	656.308	571.784	937.296	838.77	562.781	589.592	532.299	756.627	611.161	770.838	766.901	572.129	1243.58	620.773	759.528	553.455	613.113	640.871	610.617	1087.63	596.645	579.951	395.146	869.876	746.815	593.928	487.163	549.349	743.061	1038.6	973.165
A0A7M7GNI2;A0A7M7GP76	TACC_C domain-containing protein	2970.66	5953.84	5357.18	6494.06	3225.91	2844.33	5798.77	5921.7	5864.99	6082.26	6715.5	2408.13	2476.74	5402.7	7033.36	7017.64	3109.05	7955.09	3089.66	3616.89	8040.78	5857.99	1456.11	6364.67	7523.4	6296.04	4462.87	3145.26	6000.38	2701.04	3738.72	2382.95	2497.59	2339.66	2736.33	5644.77	3311.71	2674.6
A0A7M7GNI5	ATPase WRNIP1		344.585	192.336				495.891		561.022			271.32				74.4874			522.001					222.755		336.98				365.409
A0A7M7GNI8;A0A7M7R5N6	E3 ubiquitin-protein ligase KCMF1 isoform X2	470.088	730.998	664.602	855.891	620.4	906.684	677.199	912.138	1030.36	604.663	648.952		712.04	861.646	721.863	941.701	326.321	878.342			529.597	656.603		789.316	711.063	730.542	733.327	343.066	738.445	787.086	320.922	229.44			541.649	1063.52	612.344	902.451
A0A7M7GNJ2	LOW QUALITY PROTEIN: probable tRNA (Guanine(26)-N(2))-dimethyltransferase	179528	50038.8	84975.1	33699.2	141981	151376	63395.3	39845.6	64113.7	55724.6	42952	122601	115205	47654.3	40977.8	51380	138115	34928	100859	56325.3	47379.2	65822	116572	49054.2	31840.2	57441.2	82074	153388	65779.9	108059	111870	131004	100963	139242	114832	64883.4	113540	81070.5
A0A7M7GNK6	60S ribosomal protein L35a	4376.19	25153.6	27802.4	39118.9	6566.18	7810.81	33517.4	43495.3	29637	22706.3	31524.5	4254.54	3355.48	34238.3	43519.1	30352.5	4958.5	31129	7863.96	3089.91	25038.2	39304.9	1711.06	36563.5	42485.1	30122.1	4381.95	3946.67	34259.5	7967.41	6873.58	6375.94	4773.92	3649.97	5946.5	24148.5	5124.25	7139.23
A0A7M7GNK8;A0A7M7R890	putative ferric-chelate reductase 1 homolog isoform X2	606.477	68.4625	43.9795	149.172				173.333	205.691		254.395	28.7547			68.2775			209.209						185.838	152.272											57.4531
A0A7M7GNK9	uncharacterized protein LOC413858 isoform X1	1377.55	1033.65	1073.82	1760.8	1215.22	1289.28	1315.7	1114.86	1167.21	1020.91	1388.75	1333.8	1311.88	1296.54	1164.14	1568.12	645.051	1452.83	1923.23		1708.33	785.28	1205.07	1073.38	1784.63	1544.31	1306.32	1906.81	808.678	1495.92	1154.67	799.337			953.092	1152.77	1208.43	1269.69
A0A7M7GNL4	40S ribosomal protein S12	3791.13	6480.9	7859.8	11013.1	4603.57	3781.29	9354.2	10109	8425.35	7951.16	7345.84	2404.71	3241.54	9169.47	10342.4	8402.1	2433.09	7665.96	2623.58	2233.9	7517.7	9024.35	3135.62	8775.43	9534.56	8285.15	2752.15	2445.39	7368.46	3455.82	3878.57	3921.46	2743.26	2933.83	3521.34	5202.9	3804.93	2979.75
A0A7M7GNL7	28S ribosomal protein S9, mitochondrial		846.093	895.143	1155		241.068	894.516	1154.11	771.409	532.034	759.542			2184.21	1002.83	756.92	285.293	743.669	539.11		471.372	1229.14		1097.93	1067.78	1065.77		598.479	970.134	244.382					481.929	674.371
A0A7M7GNM0	uncharacterized protein LOC102654398		652.483	539.242	608.682	503.361		770.998	501.551	669.175	746.519	561.735	249.159	288.789	1044.85	729.762	631.825	435.682	862.165	188.718		803.83	697.899		494.348	527.763	412.833	612.523		727.447		793.746				291.145	1058.55	407.217	619.695
A0A7M7GNM4;A0A7M7GP88;A0A7M7GWC4;A0A7M7RD19	RNA-binding protein 39 isoform X2	2201.33	1486.49	1058.14	1517.18		660.209	1185.03	1681.65	989.014	1151.51	1390.65		514.633	1109.04	1635.81	991.41	1312.55	1143.29		1000.09	1651.68	1302.44	1726.93	1112.43	1586.3	1266.7	839.331	882.56	1181.01	319.489					1030.83	1374.55
A0A7M7GNM8;A0A7M7GVS3;A0A7M7IE05;A0A7M7R404	rho guanine nucleotide exchange factor 11 isoform X4	1073.17	1989.14	1817.17	2052.64	1026.86	636.869	2253.76	1748.72	2566.55	2222.96	2184.67	934.039	834.834	2135.61	2314.09	2220.25	1251.08	1935.5	1332.77	582.617	1962.88	1967.68	1079.85	2220.83	2081.02	2221.31	970.782	1210.79	2256.33	384.329	1173.37	1456.05	1698.76	909.58	719.751	1974.84	932.703	1088.95
A0A7M7GNM9	GPN-loop GTPase 3	687.673	1919.37	2049.26	1250.72			1764.23	1948.19	1345.1	1866.09		853.201	1210.08	1898.95	1703.71	1922.24	1038.25		1414.28		2329.64	2369		1070.5	1647.31	1744.58			2770.63		2102.2	766.193		1407.49
A0A7M7GNN5;A0A7M7R8P9	CTP synthase	945.723	1937.89	1171.2	2011.6	808.593	1004.82	1477.18	1704.61	1815.16	2038.9	2038.94	756.821	1067.97	1306.71	1738.48	1676.07	911.707	2074.22	1281.73	2741.59	1938.82	1440.75	515.771	1540.05	1717.36	1669.51	2539.83	1251.43	1483.17	924.186	1628.94	1140.36	1144.61	897.37	1196.18	2240.78	1444.21	1356.49
A0A7M7GNN6	Secretory carrier-associated membrane protein	491.148	822.44	1869.87	1534.21	1027.78	1355.02	1255.35	1764	1760.77	965.638	1136.41	630.895	796.156	2081.36	1959.79	1355.77	623.518	1021.93	1258.7		850.567	1016.37	633.425	1400.62	1417.37	1609.12		808.163	1254.6	715.193	1011.87	1232.71	1219.88	1110.32	980.503	1324.39	670.214	1073.99
A0A7M7GNP7;A0A7M7GQI3;A0A7M7GTW8;A0A7M7GWP0;A0A7M7MPN9;A0A7M7MPS1;A0A7M7RAS5	Sodium/hydrogen exchanger				276.737			136.162			125.293	198.685				193.466							189.716		175.242	107.919	130.443			155.156								65.4561
A0A7M7GNP8	Phosphotransferase	133370	19332.3	26967	21208.6	106531	119451	33463.2	19099.8	15084.6	26189.4	16150.2	86697	128865	21375.1	19041.6	20096.5	143528	20928.1	92024.3	50722.8	27627.2	33211.4	93702.9	28678.8	23635.2	35914	166416	144662	17207.4	118521	125120	138666	134478	157101	117690	17636.2	130006	129118
A0A7M7GNR9;A0A7M7IX92	LIM domain-containing protein	2361.58	4213.88	2493.52	3484.2	2219.82	2168.21	2786.04	3803.16	938.638	3460.76	3846.89	1183.65	2478.54		3693.67	3110.46		4473.45	1226.26		4199.18	3864		3159.35	4117.2	3992.81	3546.69	2779.51	2696.64		2676.22	1540.87	1467.48	883.771	1475.07	2241.91	1556.26	1529.69
A0A7M7GNT0	cell division cycle and apoptosis regulator protein 1		577.274	290.096	314.835			247.622	502.265	493.837	344.364	421.752			260.582	496.215	225.251		449.669			427.548	438.213		320.841	265.193	146.707			488.442
A0A7M7GNT1;A0A7M7LQP2	interleukin enhancer-binding factor 2 homolog isoform X1	1654.07	7638.37	4996.64	7368.38	1587.33	1503.06	6854.75	7311.15	5452.61	5797.65	7103.89	1149.89	1236.12	5586.94	8433.69	6503.33	1302.8	7146.24	1283.36	1918.68	6519.3	6874.43	1076.09	6685.31	8651.85	6098.47	2418.71	1643.49	6052.57	1302.64	1842.4	1228.79	1478.63	925.027	1423.43	5432.59	1733.92	1828.86
A0A7M7GNT9	40S ribosomal protein S17	803.233	5922.28	6085.07	7390.54	1870.98	1908.19	7353.73	8586.34	5262.53	4975.05	6130.43	724.763	730.43	6200.5	9156.76	6579.02	956.612	5502.78	1110.04	941.194	5551.24	8694.32		6068.01	7867.17	5005.5	852.374	981.71	5124.32	1344.64	1479.34	1286.22	1032.83	570.086	1284.99	4921.12	1142.43	1126.24
A0A7M7GNU1	guanine nucleotide-binding protein subunit gamma-1	1194.92	2435.26	2082.32	3076.57	1151.45	1516.09	2622.18	3277.55	2796.93	2339.35	2743.82	679.998	771.453	2718.93	3074.23	2331.06		2339.76	1034.73		2096.2	3131.98	1414.33	3438.42	3730.46	2184.2	918.31	1115.92	2362.92	1225.51	1239.96	982.778	934.431	1567.19	1537.7	1854.16	1698.2	826.416
A0A7M7GNU5	uncharacterized protein LOC102656070															245.004										160.374
A0A7M7GNU9;A0A7M7IRH3;A0A7M7M4P5	uncharacterized protein LOC411253 isoform X2	1388.39	1481.31	2680.82	1932.72	1528.55	2413.67	2547.33	2702.98	2587.33	1991.15	2266.55	843.18	985.969	2475.19	2784.11	2091.05	1865.42	1824.45	1549.57	647.685	1580.73	2409.34	832.215	2563.25	2242.91	2063.47	1164.4	2376.54	3196.69	1482.17	1662.31	1430.72	1833.02	1150.83	2030.32	3448.85	2743.33	1889.74
A0A7M7GNV0	Golgi phosphoprotein 3 homolog sauron	1929.85	3202.39	2710.21	2944.72	822.603	1274.99	2886.69	2630.53	2601.12	3021.99	3058.97	959.516	2935.05	2849.86	2521.44	2164.19	937.796	3074.57	1054.95	4547.51	2831.95	2517.56	931.121	3090.5	2950.12	2489.36	2445.91	1702.49	2882.94	999.156	2076.17	1105.24	1503.39	1000.75	1169.34	2165.12	1651.39	1543.91
A0A7M7GNV2;A0A7M7L923;A0A7M7M4D4;A0A7M7MGU7	delta(14)-sterol reductase isoform X4		766.257	894.397	657.203	753.578	391.146	612.897	662.983	1272.73	689.28	780.413			757.121	672.381	663.024		334.47		570.154	762.074	578.745		733.953	487.872	476.554	530.327		620.87				458.401		177.044	969.54
A0A7M7GNV5	nuclease-sensitive element-binding protein 1 isoform X3	3712.14	5287.37	6715.59	9898.63	4429.96	3992.45	8874.34	8059.6	6295.16	8528.04	7797.32	3942.12	4023.39	10788.2	9790.26	7803.4	3086.84	8303.81	4561.1	3661.85	7856.1	8157.77	2686.84	8667.41	8870.53	9313.7	5637.42	4053.34	8160.62	4878.64	4091.66	4032.03	3120.7	2743.24	3794.98	6819.93	4140.77	4388.82
A0A7M7GNV8	dnaJ homolog subfamily C member 8	741.394	860.17	1356.74	983.262	849.446	2130.93	1338.37	1034.33	1843.34	918.838	1339.5		714.143	1504.05	1014.58	1059.9	1453.23	1528.84	774.246	2017.91	1359.43	1613.24	822.9	1454	1105.23	1469.36	1297.99	1694.29	1348.66	1493.5	1207.22	747.115		644.299	952.141	1932.32
A0A7M7GNW1;A0A7M7GU10	papilin isoform X1	45007.7	11761.8	14573.1	11398	34581.1	45149.9	10588.5	11171.2	16816.1	10688.1	8875.39	27877.8	21481.8	12080.7	10666.3	8824.07	42300.3	9061.92	34164.3	27435.3	10719.2	9197.67	30287.3	9474.01	8198.63	9416.89	15553.3	40540.7	18749.6	36943.9	31665.2	29650.7	27404.6	32819.2	31479.4	19831.3	43697.8	28483.1
A0A7M7GNW2	proliferation-associated protein 2G4	11631	22830.2	21198.6	21765.2	8318.12	9029.21	20486.6	25668	19047.6	20081.4	22538.2	7190.05	9390.55	23218.3	24392.2	21486.7	7138.83	20553.2	6374.23	8882.07	19016.5	24702.8	8014.12	21579.2	23501.6	19828.7	5999.24	8401.85	21912.1	7453.66	9388.78	7364.86	9422.83	7939.49	8008.7	19578.5	8521.61	7583.75
A0A7M7GNW9	protein angel isoform X2	4159.02	2268.64	3026.15	2426.4	3106.4	3463.58	2927.38	2838.88	2707.78	2355.51	2190.77	3121.4	4576.13	2715	2481.81	2540.11	3485.69	1794.49	2436.86	2667.95	2843.97	2382.98	4840.63	2388.08	2303.84	2853.37	4318.45	4093.04	2599.65	2663.57	3339.87	2912.71	3056.16	3351.24	3382.84	1665.61	1990.95	2392.64
A0A7M7GNX2;Q9NB07	Tetraspanin	711.035		1140.07	915.421	1345.15	2157.07	747.033	1218	838.957	967.656	772.313	537.615	381.931	729.658	1070.72	690.462	951.389	784.005			1042.97	1180.91		673.456	996.484	910.473			669.54	1544.18		969.496			1858.36	1711.12
A0A7M7GNX4	dnaJ homolog subfamily B member 12		521.854		529.183	549.202		519.884	523.605	297.726	364.621	254.233		453.692	464.68	551.053	329.536	482.384	155.444			527.837	512.646		319.862	547.157	454.53	231.704		487.807	543.578		499.855			286.329	382.77
A0A7M7GNX9;Q5TLD7	Heme oxygenase		87.44	51.7068						160.147					103.704				44.3093			92.7433	105.551			123.733				43.2165		71.4393	73.9387
A0A7M7GNY5;A0A7M7IMC5	Pre-mRNA-splicing factor SLU7		496.839		1255.17	1247.81			443.416		752.934	777.345			1129.55	740.669	898.387		538.133	1154.8			855.749			772.549	673.794		793.813	649.116
A0A7M7GNY6	Gamma-glutamylcyclotransferase	1093.75	587.291	1003.5	599.798	597.488	479.451	794.375	596.22	467.304		655.957	554.413	579.641	782.041	843.02	799.857	787.888	1339.3	925.472		591.762	556.346	560.77	832.353	779.134	610.242	733.018		799.983	712.868	764.034	627.837		439.394	916.815	1140.73	819.979	532.703
A0A7M7GNY9	pyridoxal 5'-phosphate synthase	13971.8	1766.65	3699.21	1801.61	17041.8	19912.7	2278.55	1651.95	2272.7	1549.03	1602.64	40851.3	13242	1342.94	1185.7	1803.08	18039	1342.43	16179.3	17623.7	2031.59	1846.09	17390.6	1952.69	1328.65	2387.38	36027.5	22456.9	2436.71	18755.9	21549.4	16318.7	13641.2	29417.2	20649	1684.75	19997.7	14824.6
A0A7M7GP01	probable 28S ribosomal protein S25, mitochondrial		471.047	684.002	923.267			816.893	878.309	491.163	962.638	523.753	175.98		1823.11	741.603	676.222		449.923			393.509	1062.57		494.906	862.56	753.518			1081.61	397.85					177.151	419.794	216.414
A0A7M7GP05;A0A7M7RAB7	membralin isoform X2	1278.88	914.447	784.306	844.489	908.707	810.045	587.167	828.676	1062.53	655.629	637.644	640.829	1406.94	848.721	1014.9	575.24	1167.87	782.419	656.209	1087.31	604.737	889.619	1021.8	570.258	637.035	947.713	631.302	1073.35	568.198	771.346	1168.2	527.192	504.385	1110.35	1091.51	839.011	1261.02	597.227
A0A7M7GP50;A0A7M7GPZ1	long-chain-fatty-acid--CoA ligase 4 isoform X2	1492.38	2497.33	3491.87	2570.1	3127.42	2899.54	3276.09	3215.48	3075.66	1968.26	2688.54	1524.57	828.836	3507.9	2541.03	2296.67	1842.54	1728.38	3534.3	1161.78	2324.77	3056.26	893.393	2563.65	3327.24	1974.79	1169.79	1810.53	2843.28	2444.44	2378.38	2736.83	1742.57	1253.86	2449.78	2308.34	2601.97	2489.47
A0A7M7GP52;A0A7M7MUP9	putative aminopeptidase W07G4.4 isoform X1		437.559	535.313	383.204				417.816			247.508			196.807		126.078		301.643			328.191	375.896			305.097											191.446
A0A7M7GP57;A0A7M7R7Z5	protein bicaudal D isoform X2	1352.63	2271.98	1799.11	2490.21	1212.44	918.131	2081.23	2368.16	2251.19	2346.8	2586.64	1153.44	1342.12	2098	2645.8	2459.64	1157.66	2382.85	933.456		2229.1	2469.02	690.201	2304.5	2129.27	2513.04	1463.73	1105.6	2128.85	1091.17	1258.43	1116.2		1123.88	1332.1	2308.59	935.021	1597.21
A0A7M7GP60	TPPP family protein CG45057	37645.2	19545.9	27388.2	16610.5	25487.4	33435.6	21891.4	16928.9	20661.8	20217.8	14596.9	31726.6	33127.4	21401.7	20876.7	23444	26109.1	17563.6	20303.7	24494.2	21217.6	21451.2	35832.2	19558.2	14337.3	21937.3	20447.1	28904.2	18689.9	21997.1	31818.3	24196.5	27986.1	25582.6	28944.4	25893	27829.8	25347
A0A7M7GP82;A0A7M7GSW6	heterogeneous nuclear ribonucleoprotein K isoform X2	4232.77	6997.32	6348.18	5606.22	2091.74	3744.7	6348.2	8166.09	6205.99	5879.02	6804.59	2625.88	3240.73	5040.77	8217.17	5468.29	3066.44	5585.2	2209.78	1829.23	6229.99	6151.55	2419.56	6939.23	6815.65	5706.84	3164.23	3281.46	6496.4	1858.02	3675.24	2264.32	3256.17	2466.07	3792.25	5179.76	2971.18	3476.61
A0A7M7GP91	formin-1 isoform X1		3613.83	3351.96	5401.06			3590.99	3583.61	4907.09	7321.02	3176.52			4602.86	4790.79	5357.67		4359.88			5176.51	3716.13		3202.84	4030.7	5956.65			5608.74							4925.23
A0A7M7GP99	very long-chain specific acyl-CoA dehydrogenase, mitochondrial	5976.61	14969.9	20317.1	22209.1	9819.06	9939.69	25098.5	26941.7	29696.2	18720	22591.5	4942.02	4088.57	26733.8	23276.6	20429.6	7683.03	15700.3	11307.6	6285.94	18723.4	21728.3	3559.19	24514.5	22364.1	16033.9	6045.75	6599.45	22527.9	7029.35	11569.3	7003.26	6023.37	4769.85	12640.9	19092.7	13114.3	6808.16
A0A7M7GPA0	39S ribosomal protein L52, mitochondrial		1467.13	2008.72	2296.45			2024.49	1515.04		953.279				3464.26	1780.36	1261.29		775.184				1942.83		1526.94	1690.73	1030.07			2045.43		647.214
A0A7M7GPA8	Histone H2A	54977.9	105298	130365	128323	58853.9	93502.7	164571	195716	167019	128847	181710	45696.1	21317.2	149065	218722	151849	48178.5	126330	78901.2	51142.3	166920	127915	26459.5	128232	228098	103676	33007.3	56659.4	181644	57474.7	47495.2	45837.6	58381.4	33179.4	75489.2	139877	61078.5	41451.6
A0A7M7GPA9;A0A7M7MWT8;A0A7M7MWY1;A0A7M7MX08;A0A7M7MX70;A0A7M7MXR7;A0A7M7MXT7;A0A7M7MYQ8;A0A7M7SSA7	uncharacterized protein LOC725164 isoform X1	2857.9	2488.89	2690.83	1988.9	5206.2	6765.77	2573.08	1720.66	2526.02	2424.23	2181.21	2050.16	2764.19	2026.08	2070.64	2930.14	1543.67	1990.32	1538.03	2868.62	2412.63	1828.45	2425.48	1733.25	1946.52	1661.5		3345.26	2576.36	1419.09	4515.51	1666.45	3308.71		1125.91	3060.35	2923.33	2269.82
A0A7M7GPB1;A0A7M7GVN8;A0A7M7MUT4	protein TANC2 isoform X2			397.558	854	1560.36	1841.16	370.465	681.427	1278.79	1010.06	849.755	637.909		1028.23	653.571	897.377	2355.93		979.698		1078.49	599.013	3977.73		764.91				392.828					2076.5	2093.17
A0A7M7GPB8;A0A7M7GPV1;A0A7M7GQM3;A0A7M7GX01	membrane metallo-endopeptidase-like 1 isoform X2	1172.77				1342.03	1681.21						854.674	774.151				939.127		968.105	1046.51			1030.05				657.771	1246.18		928.464	1341.99	883.83	1214.6	1213.5	1207.44		1716.03	962.175
A0A7M7GPC6;A0A7M7GPW0	ras-related GTP-binding protein D isoform X1	3651.28	8412.45	8896.78	8942.94	3803.43	4072.67	8825.86	9629.99	9975.04	8563.17	9138.57	3991.71	3594.04	8124.19	11026.7	8960.84	4388.47	10893	4099.55	3034.07	9731.96	9563.71	3172.35	8626.67	7721.67	9414.12	6278.07	4980.57	9398.17	3312.53	4934.54	3309.35	4679.98	1940.01	3754.94	9948.85	6080.52	4447.14
A0A7M7GPC9	proteasome adapter and scaffold protein ECM29	1360.5	2657.43	2081.13	2722.87	1052.45	856.94	2163.76	2486.12	2044.87	2222.44	2694.22	826.713	868.329	2271.01	2549.59	2277.81	1086.34	2870.72	1016.75	926.214	2549.92	2838.21	1389.05	2636.47	2894.17	2642.33	1053.95	1180.17	2231.61	1099.27	1185.11	1060.74	704.311	620.901	852.979	2427.99	1991.89	1251.01
A0A7M7GPD3;A0A7M7KY20	semaphorin-1A isoform X1		598.753	316.371	411.896	175.229		515.135	467.937	319.094	575.624	376.283		133.722	577.832	708.19	300.586		426.123			587.237	405.825		338.097	386.121	361.718	175.446		472.314	290.961	342.491	356.851				370.861
A0A7M7GPD6;A0A7M7GS13;A0A7M7LQT3	GRAM domain-containing protein 2B isoform X1		294.08	375.601	170.584				376.921						353.547								504.001		311.631		472.306			247.587
A0A7M7GPD9;A0A7M7GUI6	cation-independent mannose-6-phosphate receptor isoform X1	210.012	574.75	632.512	287.893			401.754	398.39	664.241	624.498	551.003		148.447	451.77	464.33	326.086		379.242			470.271	737.789		365.321	340.399	380.459		244.604	605.726		158.652					564.48
A0A7M7GPE5	serine--tRNA ligase	802.317	1479.42	1559	2289.9	1222.38	1400.01	1946.37	2339.01	1650.11	1711.53	1720.75	959.143	1341.81	2662.68	1910.58	1749.14	622.198	1617.47	1364.65	2559.48	1511.08	2244.6	315.802	1754.17	1914.51	1890.69	2333.09	1787.24	1965.98	1441.19	1845.98	992.134	1007.32	776.452	1053.13	1384.64	1479.21	1896.14
A0A7M7GPF0	Golgi to ER traffic protein 4 homolog	2089.41	2901.47	2728.03	2275.65	1705.35	1756.36	2844.69	2935.63	2619.5	2470.7	3537.26	1495.6	2049.02	3352.27	2691.86	2431.91	1336.95	3023.91	1570.75		2911.39	3521.59	870.042	2711.77	3167.73	2596.9	2391.01	1769.65	2800.78	1600.85	2016.32	1608.56	1885.54	1382.68	1954.89	2666.84	2195.56	1800.11
A0A7M7GPG1	Glycerol-3-phosphate dehydrogenase [NAD(+)]	370431	64268.4	92302.4	71792.2	383649	371710	106395	56737.4	37506.6	68976.2	39394.3	281563	369005	70156.3	42066.4	58498.3	419767	63795	353573	212178	76942.2	106638	213858	100112	72608.2	134880	427044	418054	53824.2	426366	399587	532469	357158	429472	424143	45706.5	420995	505533
A0A7M7GPG3	probable ubiquitin carboxyl-terminal hydrolase FAF-X isoform X1	847.125	2833.29	2234.24	2884.61	983.762	1350.67	2553.49	2904.58	2487.55	2228.1	2729.54	580.228	641.976	2392.95	2892.06	2650.94	1174.32	2713.11	1468.45	894.465	2614.96	2820.23	660.725	2805.34	2968.77	2756.03	881.024	1211.54	2259.43	956.82	1273.25	1252.21	773.911	861.073	1485.63	2329.76	1581.29	1484.97
A0A7M7GPG5	endocuticle structural glycoprotein SgAbd-8-like	7357.24	3106.36	5759.83	4780.08	4043.05	4479.92	2837.06	3876.28	3480.76	4936.87	2868.2	4904.46	7821.47	4302.1	4114.8	3751.93	3249.54	3452.26	5413.14	1810.01	4128.01	2872.9	3156.16	4577.14	4024.54	5178.94	5318.84	8875.92	3519.8	5251.69	7214.94	5919.56	5536.96	4279.42	4649.61	4541.53	5205.66	6401.69
A0A7M7GPG9;A0A7M7IFU7;A0A7M7IG06;A0A7M7IGA3;A0A7M7II11;A0A7M7IIC5;A0A7M7IKY4;A0A7M7IQP3;A0A7M7M0P2	cleavage and polyadenylation specificity factor subunit CG7185 isoform X5	2480.32	5341.29	3825.92	6830.31	2072.39	2052.59	5451.58	6828.2	5280.62	5112.5	6278.26	1754.33	1404.54	5788	8281.37	5503.49	1646.93	5170.24	2318.94		6255.11	6894.26	1772.89	5020.28	9234.46	5263.32	1267.64	1957.45	6512.67	2241.98	3009.35	3008.11	1440.27	1208.62	851.6	3813.95	2471.02	547.845
A0A7M7GPH2;A0A7M7TFT6	heterogeneous nuclear ribonucleoprotein A1, A2/B1 homolog isoform X1	5954.48	20419.1	15645.6	22286.7	5074.19	5267.87	19789.5	22335.6	15629.1	19531.7	22818.4	3898.92	5118.02	15474.8	21999.4	16663.8	3572.89	18589.9	4247.51	4707.36	18136.8	18869.1	2966.77	21183.3	23674.2	15764.1	9138.76	4647.82	17462.9	4143.29	8114.58	3510.79	4927.86	3662.37	7138.72	12673.6	5954.13	5280.45
A0A7M7GPH6	translation initiation factor eIF-2B subunit delta	2280.94	3932.23	3299.38	3786.57	1384.79	1955.48	3471.33	3758.62	3398.18	3303.83	3975.28	1597	1809.73	3529.1	3745.76	3475.86	660.641	3741.09	999.307	561.439	3908.53	3802.6	834.207	3808.58	3717.83	3589.35	2242.66	2118.72	3701.53	1544.39	2460.6	1356.71	2139.05	1216.99	2620.86	3666.26	1657.09	946.26
A0A7M7GPI7	uncharacterized protein LOC102656656	770.175	986.829	896.462	1222.82	678.32	671.305	572.271	806.266	489.241	557.391	1243.88	624.751	599.6	807.943	789.259	575.568	338.153	1678.32	341.297		764.402	1042.02		660.682	1031.59	812.267	705.441		714.897	662.687	681.366	617.172		401.354	1260.53			631.145
A0A7M7GPI8	3'-5' RNA helicase YTHDC2 isoform X1	1156.32	1324.45	1137.38	1573.36	1009.81	926.893	1087.83	1281.97	1090.62	1114.95	1287.08	688.951	808.007	1339.74	1243.64	1161.27	973.344	1381.27	704.982		1273.88	1286.04	552.838	1186.44	1280.27	1290.29	1205.08	1445.09	1392.77	786.883	1390.48	887.02	971.45	753.545	1010.21	1418.61	761.073	1478.65
A0A7M7GPI9	uncharacterized protein C6orf203 homolog	4381.56	4114.54	3542.84	4221.4	3151.14	3340.68	4142.68	3287.71	2561.54	4080.4	3407.94	2655.21	4512.41	3827.61	3502.97	3693.04	3904.93	4254.08	5076.55	3220.67	4027.81	3971.98	3786.96	3884.4	3925.87	4252.04	5386.1	4798.95	3508.87	4136.91	4631.78	3068.72	5175.57	3470.78	4792.94	3150.42	5140.14	4699.58
A0A7M7GPJ2;A0A7M7IGA1	spectrin alpha chain isoform X2	2546.24	12575	9227.48	14109.8	5703.77	3815.08	11533.2	13998.7	10074.3	10197.1	13258.8	3225.73	2796.94	9479.72	15616.8	10885.7	2318.68	11299.5	5069.98	2352.36	11875.2	12900.6	1588.1	12644.7	15074.7	11276.7	2929.64	2325.08	10684.7	3899.26	3456.32	3304.12	2698.61	2190.89	3461.59	7462.93	2883.21	4059.37
A0A7M7GPJ8	Geranylgeranyl transferase type-1 subunit beta	4458	3748.62	3332.82	2870.92	3326.58	4277.33	4322.1	2877.04	3641.42	4222.27	3406.02	3775.08	4949.93	3728.5	3346.71	5216.28	4841.77	5463.61	3809.44	2638.24	4340.13	4386.6	3445.24	4316.59	3571.55	3351.28	3812.72	4713.86	2695.14	2839.3	3886.56	3357.3	6193.57	2839.68	3564.99	4753.47	3619.53	3230.29
A0A7M7GPK0	28S ribosomal protein S18b, mitochondrial		587.867	515.283	527.553			665.237	577.44	547.772	564.857	392.887			1337.86	492.794	430.064		952.914	230.181		1004.53	1119.44		570.519	825.768	502.677		1189.46	631.946	272.12						521.747		793.274
A0A7M7GPK2	protein unc-13 homolog 4B isoform X8	1877.3	648.086	1037.78	785.168	905.668	1149.77	1233.6	969.903	1290.78	1098.09	1261.96	1052.72	884.715	1384.11	863.625	931.931	682.064	954.712	598.032	530.535	1144.92	993.32	715.812	1344.85	835.854	1230.5	1204.49	1625.14	1012.23	573.578	840.249	762.621	438.354	436.867	441.626	1055.39	510.628	169.389
A0A7M7GPK3;A0A7M7R7V8	nucleolar complex protein 4 homolog B isoform X2		682.877	514.396	300.418			249.511				371.944				212.411							377.777
A0A7M7GPK5;A0A7M7GQU9;A0A7M7GTU9;A0A7M7R4Y7	RNA-binding protein squid isoform X2	6840.25	11120.2	12591.6	10670.5	5694.46	5565.6	11441.8	12593.4	10772.4	9176.48	13271.4	5954.13	4810.42	8668.08	14175.6	8685.36	4287.99	11796.1	3935.29	6319.96	12574	11348.2	4553.18	12366.1	13631.2	11209.4	7544.52	5890.2	12855	3785.5	7261.44	3884.35	6141.55	3597.1	5963.3	7772.37	4969.3	6031.27
A0A7M7GPK9;A0A7M7GT12;A0A7M7GVX4;A0A7M7IHW8;A0A7M7L629	uncharacterized protein LOC725964 isoform X3		630.399	537.495	414.008			446.688	372.061	487.01	621.926	428.798			331.85	499.023	751.226		605.336			521.776	539.072		451.108	354.712	417.87			625.977							1430.83
A0A7M7GPL7	Replication termination factor 2		431.214	486.331	658.947	523.432		733.522	642.588	424.109	340.285	525.878			339.137	463.554	511.611		414.535			549.241	313.422		355.234	341.418	504.295	412.662		494.171		453.525		764.058			422.677
A0A7M7GPM2;A0A7M7MMV3	bruchpilot isoform X1													387.926																									254.462
A0A7M7GPN2;A0A7M7GUS8	WASH complex subunit 5 isoform X1	388.74	859.558	715.977	752.482	453.914	723.162	864.973	682.872	889.843	762.151	853.56	234.342	177.554	913.019	846.102	698.135		755.397	391.071		849.068	814.715	434.321	696.951	649.161	887.168		370.732	678.604		333.673	563.86		439.729		799.649	347.622	431.13
A0A7M7GPN5	F-actin-capping protein subunit alpha	12024.7	9461.92	13418.1	9733.21	8386.87	10204.9	11351	9894.07	12088.2	11351.4	10838.1	9856.41	10591.1	12369.5	10193.4	14467.1	8670.87	11280.7	9132.99	8869.54	10554.1	10789.9	8788.75	10972.4	9150.06	12900.1	8836.94	10937.6	13536.4	8192.58	9582.47	8208.45	7165.08	10323.4	8978.48	10549.6	8066.23	7426.61
A0A7M7GPN9;A0A7M7R4Q9	dihydrofolate reductase	1538.39	2391.44	2690.28	2304	967.585	914.737	3854.84	2608.69	3046.27	2852.32	3336.92		1293.88	3000.02	4150.62	3339.72		2660.71	1395.09		3549.14	2963.1	795.927	3259.88	2216.32	3462.84	1034.94	1360.78	3177.96	263.506	1683.49				2775.09	3697.38	3112.98
A0A7M7GPP0	uncharacterized protein LOC102654964 isoform X1	8422.11	4521.37	4990.68	8188.03	17762.7	9349.68	6249.6	8176.6	5473.68		4767.12	18908.3	4532.25	11172.3	6610.5	6692.17	6519.87	4808.52	23260.7	3373.74	5220.66	7004.87	2763.5	5881.15	4721.47	6747.16	4028.15	6629.21	6095.17	18736.3	11079	18761.2	7119.7	7528.33	11778.5	4803.92	5210.63	9395.5
A0A7M7GPP2;A0A7M7GQ69;A0A7M7GRS7;A0A7M7GXA7;A0A7M7MKB1	Diacylglycerol kinase	628.145	250.072	296.359		247.693	387.932	181.534	196.864		156.069		186.752	452.094	314.697	134.661	159.029		164.99	335.064		305.994	189.884		340.856	178.592		431.414		193.276		810.349	564.159		643.531			1197.54	781.943
A0A7M7GPP4;A0A7M7MVK9	plexin domain-containing protein 2 isoform X1	3301.39	2030.06	2804.29	2168.82	2290.71	3668.27	2150.97	2902.7	3260.09	2028.75	2867.11	1285.16	1908.57	2213.69	2669.61	2153.46	2353.99	2304.25	2347.87	3138.28	2294.21	2610.58	2978.66	2311.28	2487.8	2481.57	1760.53	3816.74	2256.53	2400.27	2150.66	1845.38	2037.82	2003.04	3372.08	2778.64	2577.17	2469.99
A0A7M7GPP7	L-ascorbate oxidase	6715.14	870.352	1059.2	1169.21		5281.19	1088.13	1324.75	565.147	962.935	1086.25	8646.28		737.798	1802.36	710.57	5438.33	1230.68	5148.13	1337.67	1013.62	1024.69	7408.76	1183.93	719.084	1071.05		6726.14	1298.28	5708.74	5335.1		6912.06	9051.67	6937.47	1435.09	5372.49	5072.77
A0A7M7GPQ2;A0A7M7IF11;A0A7M7IJI2;A0A7M7L1D7;A0A7M7L6I7	rap guanine nucleotide exchange factor 2 isoform X4	1171.17	1920.58	1449.13	1188.35			1146.04	1427	1650.85	1174.04	1370.1		769.454	1176.27	1484.82	1428.65	1040.4	1575.68	1158.71		2119.25	1617.3		1003.29	1445.33	887.64	1261.93		1577.3	2996.01		554.367			1069.53	1096.12	2932.06	1391.93
A0A7M7GPQ8;A0A7M7LM80	TIP41-like protein	1015.97	1842.21	1570.39	1853.46	685.442	1078.62	1895.74	2155.31	1437.46	2204.3	1644.43	798.774	1346.66	1946.84	1401.64	2062.87	809.625	1815.91	1200.41	1565.26	1891.06	1926.82	830.469	1727.82	2135.11	2606.27	1856.78	1092.43	2072.05	1201.79	786.372	919.668	1240.81	917.409	1085.07	1310.58	1193.11	849.223
A0A7M7GPQ9;A0A7M7IQD9;A0A7M7MS68;A0A7M7MS93;A0A7M7MSE2;A0A7M7MSG3;A0A7M7MT19;A0A7M7R3Z6	uncharacterized protein LOC409783 isoform X7				327.891			455.936	263.6	556.883	550.201	411.298				212.944	411.733					295.6			164.162	75.4219	262.887	533.348		362.369						491.951	684.248	617.85
A0A7M7GPR0	Peroxisomal targeting signal 1 receptor	213.026	855.791	756.386	858.977	498.056	696.267	797.788	748.491	1055.5	909.264	831.443	691.164	811.985	854.795	847.029	980.487	459.969	576.88	558.109	517.072	1004.04	934.34	679.902	799.979	729.583	857.26	718.719		1109.31	421.431	886.078	316.185		340.718	905.728	1049.55	453.33
A0A7M7GPR8;A0A7M7MSJ1	uncharacterized protein LOC410363 isoform X2							321.04																	307.675
A0A7M7GPT1	serine/threonine-protein phosphatase 2A 65 kDa regulatory subunit A alpha isoform isoform X1	9642.54	19169.2	16038.7	18774.5	9374.74	9051.19	18631.7	17840.6	16724.5	20363	19102.7	9139.75	12074.2	17772.9	19204.7	19866.2	8741.53	20479	8457.58	6421.02	20452.1	18723.1	7544.29	19095	20775.9	18577.6	14331.4	9339.41	16431.7	8637.09	10483.2	10233.1	8267.69	6937.14	8759.68	17772.2	11224.2	7921.63
A0A7M7GPU6	uncharacterized protein LOC411417 isoform X2	55197.4	49084	57630	35498.6	35309.8	47322	50116.5	37644.8	59996.5	52359.5	46536.6	45033.8	76755.1	49858	36813.9	56192.7	41135.6	46024.6	31182	31957.6	51766.3	51849.2	57095.1	44164.9	35867.3	50971.2	53893	42378.2	52362.7	32808.9	50413.2	37658.3	45005.8	41223.4	41782.5	52945.3	35985	31564.6
A0A7M7GPU8;A0A7M7GQD6;A0A7M7LR64	transmembrane protein 268 isoform X1	469.879	747.844	723.034	899.869	329.327	408.298	885.706	1026.84	388.025	815.799	771.207	534.5	608.13	639.295	1305.09	737.937		908.416			943.249	1256.35	441.351	915.85	1334.52	873.71	971.067	689.841	690.91	108.058	517.445		750.623		665.83	370.603	777.807	298.299
A0A7M7GPV3	protein dj-1beta	223821	97942.5	128717	99696.4	203233	189829	128552	81102.4	105371	132521	92434.2	161161	200332	101986	87981.5	121070	185922	98775.3	155586	146171	107208	98787.3	216238	117909	102973	125268	178469	214922	103341	177806	183681	215315	215421	239192	204679	113768	201380	169451
A0A7M7GPW1	Proline dehydrogenase	1906.54	927.936	1338.29	3805.47	4705.95	3302.17	1198.33	2770.56	822.164	1141.73	1454.26	2954.21	3616.06	4234.24	2431.32	1994.71	2258.93	1484.65	6978.87	954.123	968.516	2516.54	748.054	1780.18	2183.03	1869.02	854.174	1768.83	1127.12	5268.06	2070.59	6223.75	1653.8	2774.84	2679.2	925.034	3231.72	4597.27
A0A7M7GPX3;A0A7M7GQN6;A0A7M7GV15;A0A7M7IJE0;A0A7M7IKL4;A0A7M7ILB1;A0A7M7IMR0;A0A7M7IRW6;A0A7M7IS98;A0A7M7MW04;A0A7M7MWP1	nuclear receptor coactivator 3 isoform X13		256.907	184.524	243.9			322.893	246.77	439.056	310.092	364.24			491.136	385.954	215.159					199.388	122.287		177.1	340.234	185.593	155.898		908.124			109.577			159.744	296.237
A0A7M7GPZ4;A0A7M7GQ04;A0A7M7GQ15;A0A7M7GQ87;A0A7M7GQ97;A0A7M7GQQ3;A0A7M7GQR2;A0A7M7GQR7;A0A7M7GQS2;A0A7M7GQS6;A0A7M7GRH5;A0A7M7GRI6;A0A7M7GSF0;A0A7M7GSG0;A0A7M7GSH5;A0A7M7GUQ8;A0A7M7GUS2;A0A7M7GUS5;A0A7M7GUT5;A0A7M7GV34;A0A7M7GV44;A0A7M7GV54;A0A7M7GXT0;A0A7M7GXT3;A0A7M7IKM7;A0A7M7IKP9;A0A7M7ILE9;A0A7M7INC1;A0A7M7LN26;A0A7M7LN28;A0A7M7LR95;A0A7M7LR97;A0A7M7MVP5;A0A7M7R965	cytoplasmic dynein 1 intermediate chain isoform X2	3189.17	3824.19	4274.34	4551.64	2410.29	2518.54	4414.23	4860.87	4461.89	5217.07	4174.27	2649.76	2015.05	4741.22	5309.84	4578.22	1966.88	4480	2065.23	2826.91	5139.55	4730.63	2660.74	5215.27	5410.38	5265.18	2442.66	2512.35	4408.72	2114.57	2180.67	2405.56	1360.18	1884.43	2120.55	3922.27	2386.38	1920.52
A0A7M7GPZ5;A0A7M7IQS8;A0A7M7R804	Gamma-tubulin complex component	540.692	747.367	532.731	352.307		119.085	440.83	647.66	733.007	543.863	577.335	514.465	508.93	537.948	443.282	580.681		569.546			780.431	378.33	253.995	589.69	611.194	557.066		145.646	671.865		507.952					758.004	247.324	452.063
A0A7M7GQ12	uncharacterized protein LOC409805 isoform X1	61497.9	19998.1	13394.5	97163.6	275445	105875	12528.3	51673.6	7584.67	19489.5	23860.6	226754	21607.7	200515	35231.1	49602.8	137789	24128.2	423567	24654.5	20718.4	22773.7	20213.1	20871.1	26769.2	50999.6	19788.7	60313.6	25434.2	298668	118836	176287	43511.2	50715.9	123646	13363.9	69558.9	125026
A0A7M7GQ23;A0A7M7R734	GAS2-like protein pickled eggs isoform X2	1827.88	2334.72	2362.47	2129.5	1056.1	1508.21	2159.95	1969.58	2637.9	2459.89	2346.52	990.042	1526.3	1926.49	2858.55	1940.99	1250.76	2099.73	785.362	991.498	2446.62	2082.03	1225.17	2296.48	2103.81	2130.28	2071.43	1553.52	2117.05	956.436	2461.18	1393.32	1604.58	959.994	1174.56	2612.19	2234.06	2172.27
A0A7M7GQ25	digestive cysteine proteinase 1	22996.9	32655.6	52587.9	29373.4	16090.7	25714.2	55665.8	42025.3	61292.2	43359.6	40870.9	19183.4	19272.7	55232.8	49403.3	47655.7	23586	37525.1	17609	26108.1	40051.5	39775.9	27519.5	44667.5	32574.7	45847.4	15043.4	31541.3	59901.3	23088.4	18102.7	29219.8	20380.2	25570.7	19951.2	71294.6	21701.2	12012.2
A0A7M7GQ26	serine/arginine-rich splicing factor 7			8126.35	4761.83	8051.23		6148.67	4686.95			6458.76	8913.31		7636.34				6584.51			7731.45	4789.04	7457.58	6921.95	7082.78				5464.37	6963.23	9203.4				11287.6		7584.64
A0A7M7GQ31	Beta-hexosaminidase	214790	44516.2	63406.7	40624.1	156075	119772	58070.9	46968.9	50717.3	51245.9	40717.9	83229	75330.9	45765.7	48499.8	53244.5	103432	40884.5	97670.3	109679	38909.5	53585	142097	45585.1	34977.2	52985.9	52208.1	154299	54262.5	86083.4	154003	96228.8	84540.3	124428	126769	54762.1	141216	115244
A0A7M7GQ38	thyroid receptor-interacting protein 6 isoform X1	922.949	2296.61	1536.82	1880.75		585.521	2007.02	2017.49	2806.37	1987.82	2628.43	563.055	1117.21	2529.18	2274.03	2210.96		2233.59	519.617	429.893	2311.5	1682.81		2102.43	2086.98	2064.02	1629.38		2307.1	589.91					618.391	2339.72
A0A7M7GQ39	SPARC	2230.2	5981.42	5965.26	5659.91	2486.66	1672.38	6105.2	5726.01	7205.54	6892.19	7280.45	1067.73	1299.76	5890.07	7556.73	6587.76	1511.76	5018.22	2416.79	1959.81	5123.38	6122.54	1327.62	5361.5	3901.57	5395.89	1155.62	1264.03	7009	1607.27	1747.01	1348.09	1890.64	1400.46	1419.2	5960.25	1910.38	1138.31
A0A7M7GQ42;A0A7M7ILG7;A0A7M7TFR6	guanine nucleotide-binding protein G(Q) subunit alpha isoform X7	2201.4	5779.68	5643.58	6852.97	4208.05	4201.5	5934.7	8561.08	5075.77	5132.81	5783.87	2502.94	2598.53	7162.47	7756.45	5946.65	2670.17	5498	4462.29	3891.16	5408.68	6961.36	1511.35	5922.87	7078.77	4913.75	3480.16	2472.75	5754.87	4488.71	3013.53	2958.88	2544.17	2872.08	3632.53	4319.79	4752.97	3945.71
A0A7M7GQ45	Alpha-1,4 glucan phosphorylase	80880.3	76682.7	88632.4	72367	128256	121369	89173.4	73096.5	90779.2	77276.7	70994.4	89541.7	82131.3	81630.7	65752.4	83409.5	143348	72234.6	117905	49999.3	65832.3	96410.7	47501.5	96147.1	73289.3	101859	120474	126275	68775.2	127476	99478.5	175218	74501.6	117664	110879	81834	129654	155314
A0A7M7GQ55	4a-hydroxytetrahydrobiopterin dehydratase	8044.22	5617.01	12392.3	4521.25	5282.81	8054.98	6455.15	8201.7	8720.11	7315.03	11441	6298.92	8311.25	4981.29	5570.33	6588.47	8947.43	6604.5	4103.85	12254.9	6684.79	6661.41	10301.5	6611.47	4698.19	7292.88	5203.81	6824.66	10081.8	5215.18	6675.68	5297.32	7842.6	6937.85	6990.47	8133.53	7151.25	6024.28
A0A7M7GQ60;A0A7M7GQX8	prosaposin isoform X1	21986.4	23023.5	27033.2	22408.5	14533.5	21179.3	28662.8	26250.3	39548.8	30243.2	22736.1	12451.3	11725.5	29019.6	23929.9	26173.4	19045.3	21759.1	15440.9	19544	24351.7	29661.2	15536.2	23189.1	20185.1	23944.3	12306.6	21909.7	32608.9	16737.9	16115.2	17742.3	17280.4	16192.1	15463.7	31715.7	21559.9	15565.6
A0A7M7GQ77;A0A7M7GTK9;A0A7M7GWF6;A0A7M7IHM7	fibroin heavy chain isoform X3	1673.55	690.174	465.983		557.652	523.631		201.006	652.99			407.506	819.28				568.188	243.031	671.906	934.075			453.801	353.777			952.763	958.392		515.255	323.766	427.473	1863.57	969.097	362.359	586.985		719.498
A0A7M7GQ78;A0A7M7GTZ4;A0A7M7GU86;A0A7M7IH52;A0A7M7LMY6;A0A7M7LR53	transmembrane and coiled-coil domains protein 2 isoform X6	441.504	438.602	306.688	361.816		268.127	420.165	817.363	432.099	614.228	427.214			394.576	529.381	564.265		675.643			333.296	275.246		381.744	365.174	412.864	430.186			273.194						329.671
A0A7M7GQ81;A0A7M7TF22	Queuine tRNA-ribosyltransferase accessory subunit 2	197.774	1069.64	751.252	718.091		385.177	763.762	879.848	958.338	1079.2	949.18	845.231	206.524	723.302	592.883	807.883	704.037	752.96			1120.07	1097.08	38.2676	809.215	696.722	859.993	403.882	337.927	770.486	382.872	669.649	694.289		495.483	2394.4	1020.54	1519.47	787.469
A0A7M7GQ90	39S ribosomal protein L3, mitochondrial	271.412	811.397	1124.93	1226.71		410.575	1115.35	1141.63	944.752	845.143	777.327	794.778	420.837	3282.28	868.82	1031.34	907.433	1079.83	1530.23	1035.39	609.161	1502.96	2526.72	1102.98	973.319	1168.57	1560.29	283.898	1468.04	480.663	576.534	645.268	681.038			392.327	1895.48	1892.12
A0A7M7GQ93	dual specificity mitogen-activated protein kinase kinase 6	4191.97	4006.56	3839.03	3212.54	2964.42	3184.16	4456.62	3303.72	3751.47	4377.94	3729.58	2466.79	3290.44	3635.45	3457.13	4097.11	2765.64	3557.91	2301.25	4176.31	4072.66	3666.15	3303.72	3882.47	3617.21	4331.67	2945.24	2874.69	3813.56	2473.29	3839.61	2453.94	3275.83	2753.35	3114.25	4151.63	2849.62	3230.19
A0A7M7GQ95	lethal(2) giant larvae protein homolog 1 isoform X7	5350.37	12374.8	10972.1	11804.4	4248.99	5118.95	11495.1	11809.6	12865.5	12888.7	12617.3	4657.58	11332.5	12254.5	13501.9	12651.6	4254.54	10429.2	3483.56	6310.03	12314.4	11527	5423.43	11455.8	10696.3	11413.9	11521.7	4880.07	15116.4	3216.72	6155.86	3804.3	5843.74	3954.36	3847.98	10896.6	4659.33	3788.67
A0A7M7GQ96	adenosine deaminase	2298.33	3066.09	4687.21	2745.72	1594.71	4468.35	3676.61	3555.05	4335.19	4071.37	3677.03	1478.75	2391.97	3855.51	3546.64	4397.69	3058.07	2836.45	2071.63	3530.19	3009.44	3121.3	3005.2	3765.25	2271.72	3048.26	1228.47	3046.36	4924.22	3288.04	1865.03	1481.37	2990.26	2447.65	2802.51	4755.35	3162.07	2145.58
A0A7M7GQA1;A0A7M7GTN0	beta-arrestin-1 isoform X3			778.493	688.783				687.667		778.508	885.282		753.11	623.513	903.704	837.105	1017.81					590.985	1188.14		334.308	814.387		985.176	792.354		976.062	947.947		914.48			1016.37	1160.57
A0A7M7GQA5;A0A7M7LM46	sushi, von Willebrand factor type A, EGF and pentraxin domain-containing protein 1 isoform X2		227.505	354.063	256.06			295.99	477.059	325.148	373.456	140.328			135.868	434.422			224.136			324.701	332.432		222.642	638.891	212.929			259.109							457.164
A0A7M7GQB8;A0A7M7MS33;A0A7M7MSX6	Dipeptidase	167129	28820.1	49677.9	22792.8	120724	156384	32297.3	26814.6	42006.4	36197.7	20831.8	89904.8	70504.6	32543.9	22711.2	30822	127738	21740.8	86477.2	60611.9	32152.2	26079.8	185845	25448.2	19496.9	29393	40878.7	157413	47653.1	110150	101071	89426.6	131653	128442	130279	48422	100617	95591.6
A0A7M7GQC1	lysM and putative peptidoglycan-binding domain-containing protein 2	906.28	639.139	1501.9	1250.51	550.7	567.874	1138.94	730.359	1285.69	1216.21	1140.69		577.718	885.616	950.099	1060.01	1094.65	429.816	578.519		891.807	521.563		1088.06	869.368	925.321	830.072	872.228	843.647	679.549	576.122	769.752	1153.57	840.219	699.538	963.527		1167.05
A0A7M7GQC3	60S ribosomal protein L10a	3325.35	14827.5	15029.2	19116.8	4443.62	6117.88	16439.8	22733.6	14087.8	12499.7	15797.7	2108.26	1784.62	19153.9	22001.6	16984.9	3948.11	14041.5	5353.84	4915.08	13275.1	21536.8	1845.43	15827.8	21624.4	13430.1	2297.85	4257.25	16055.9	4198.1	5135.22	3898.77	3177.6	2230.67	4690.63	13747.1	4544.24	4616.56
A0A7M7GQC7;A0A7M7GUF2	inactive hydroxysteroid dehydrogenase-like protein 1 isoform X2	1255	3760.24	4954.79	5262.86	1203.87	806.782	5324.06	7090.81	3326.86	3767.39	4282.3	610.415	3165.18	4412.91	6881.76	4106.28	1156.18	3270.23	986.89	1241.83	3961.22	5893.82	948.355	5732.4	5866.06	3799.59	1329.75	968.599	5821.86	900.509	505.874	124.642	1247.94	1139.83	1264.27	4369.06	813.627	1024.72
A0A7M7GQC9;A0A7M7GR09;A0A7M7MVB5	protein Skeletor, isoforms B/C isoform X2	7236.2	8215.72	8841.79	9700.01			6942.73	7619.55	6355.07	7764.65	7985.36		365.424	7521.93	11855.7	6999.67		9204.17			7772.8	10201.4	3545.04	9026.54	10777.2	8845.69	1793.78		7161.29		11983.2	7815.64				7966.12		8858.55
A0A7M7GQD8	60S ribosomal protein L14	5210.41	22731.1	31116.2	39431	8046.7	10202.9	34415.6	42138.8	30243.3	25098.6	31320.5	4226.86	2616.64	37464.1	41561.9	31516.9	6238.81	24427.5	9260.36	3008.3	24078.2	36939.6	2166.82	34782.4	40773.8	29025.2	4521.78	5639.2	34259.5	8163.23	6521.5	5668.17	5274.57	4074.8	7421.13	24282.5	6788.45	5442.34
A0A7M7GQE4	CCR4-NOT transcription complex subunit 3	1362.13	2662.55	1985.16	2266.34	1082.43	1772.91	2035.17	2705.74	2431.76	2299.92	2485.23		1948.3	2236.67	2671.57	2176.43	1299.93	2417.3	830.843	1428.77	2344.06	2600.03	1685.17	2069.4	2038.67	2417.79	1412.8	1347.25	2481.09	793.631	892.054	930.324	1369.75	379.611	626.96	2397.94		1073.26
A0A7M7GQF2	N-terminal acetyltransferase B complex subunit MDM20 homolog	2916.8	7106.01	5715.72	6490.24	1604.22	2456.85	6502.72	6332.51	5774.9	7220.58	6716.06	2508.22	4505.53	6470.53	6381.56	5985.27	2382.11	7369.16	2349.82	3424.7	7682.88	6746.65	2834.21	6652.72	6402.29	6413.52	4376.4	2736.45	6182.42	2405.36	3599.22	2086.02	3777.22	2272.54	2258.39	6473.77	3116.09	2795.56
A0A7M7GQF3	Protein yippee-like		988.036	1108.69	838.358			773.142	814.983	1476.18	731.701	885.713	550.631		895.878	885.624	763.912		1303.96			1190.47	812.819		929.286	1009.82	1084.24	360.121		1102.2							1013.62
A0A7M7GQI4	guanine nucleotide-binding protein G(I)/G(S)/G(T) subunit beta-1	6650.69	11401.8	9389.82	14263.4	7314.81	6201.18	12014.5	16278.2	9259.51	8814.57	12657.4	4473.7	8747.17	10845.7	15002.9	10540.1	4221.51	10971.5	7533.52	4837.92	10682.2	14280	3370.32	13209.7	14046.8	11174.7	5122.67	4546.71	10831.9	4738.44	6399.8	5193.31	5588.15	4849.64	5376.34	8002.47	6654.21	7968.77
A0A7M7GQI6	GTP-binding protein SAR1	15101.5	14605.3	17861.9	18639.3	11712.4	11721.8	19407.4	19910.4	17792	16916.7	18557.8	11834.5	13372.8	18662.2	18503.5	16136.3	10802.1	14135.8	16241.4	9109.07	15387.8	14044.6	7837.43	16732.6	16655.7	17277.1	10286.5	13727.4	17783.1	11932.8	17994.3	11153.9	13466.1	8569.33	14303.4	14622.1	16731.6	11453.9
A0A7M7GQJ0	Uridine 5'-monophosphate synthase	6443.12	6218.06	6683.5	4513.84	4201.58	5364.58	6112.86	4625.6	5893.2	6100.63	5571.18	6647	7981.81	5786.48	4810.65	5483.43	5454.45	5710.51	4510.64	12141.2	5882.04	5311.36	6491.05	5470.61	4769.99	5998.32	9236.11	6057.29	5876.03	3162.55	6437.48	4472.67	5784.61	4903.69	5449.3	6156.13	4902.98	5023.27
A0A7M7GQJ8	uncharacterized protein LOC726965	4281.68	1134.29		516.106					988.815		220.509	15625	76118.7	1151.75			4279.4	765.47		3111.7	452.21		33043		369.333		19489.8	1069.6			805.62	3863.23	15275.6	12343.6			332.544
A0A7M7GQK9	atypical kinase COQ8B, mitochondrial isoform X1	1400.17	870.469	699.581	805.36	1751.4	1490.37	797.303	765.924	910.592	727.911	694.784	1634.65	1115.69	1108.57	778.401	863.452	1484.5	802.646	2127.82	1852.09	767.999	844.31	1087.37	896.142	739.41	802.911	1852.12	1213.46	1020.9	1837.27	2031.9	2300.93	1326.29	1238.04	2009.08	820.206	1618.26	1575.47
A0A7M7GQL1	serine/threonine-protein kinase svkA isoform X1	2156.9	2004.73	2288.42	2137.61	1441.29	1851.6	2324.15	2189.82	2053.35	2450.1	2265.02	1259.34	1744.76	1953.17	2341.08	2153.1	1446.62	2294.5	1453.32	2011.79	2643.29	2359.07	1252.47	2168.68	2049.19	2499.57	2180.95	2078.39	2088.89	1682.74	2250.63	1636.05	2076.24	1307.13	1578.22	1932.27	2024.71	1361.52
A0A7M7GQM5;A0A7M7R8S3	RAD50-interacting protein 1 isoform X2		381.791	382.811	631.309	939.921		607.008	501.087		307.3	592.096			526.794	569.076	605.85		405.777			547.152	624.676		634.578	490.954	497.262			413.033							349.249
A0A7M7GQN8	glutamate decarboxylase 1	6328.44	12016.3	12022.9	8405.75	4275.63	6384.09	12242.5	9492.02	17237.7	14200.6	11665.5	6333.5	7123.66	12138.2	10691.1	12422.1	5669.11	10009.1	3606.77	4697.13	12929.2	10738.6	5641.5	11147.9	8359.07	12093.1	6200.97	5294.06	14055.2	3424.65	6338.84	4628.65	4266.36	4888.1	4353.29	11552.6	4256.89	3038.94
A0A7M7GQP0	pro-resilin		1611.29	1964.33	1257.53			2408.94	2703.14	3043.56	2461.9	2086.45	8678.04		2514.77	1278.28	2685.89		1221.21			2272.72	1642.21		1600.71	1513.38	2598.26			4138.54							2489.01
A0A7M7GQP7;A0A7M7GSW4;A0A7M7GY85;A0A7M7LIH3	regulator of G-protein signaling loco isoform X4	15105.8	6150.47		4028.21	9967.64	9321.77	8452.59	6055.49	9105.72	9270.68	4568.41	10833.3	17347.3			7944.63	9801.99	8565.56	5730.02	9624.17	8062.47	7050.19	15439.3		6658.55	3297.19	24786.9	11663.1	9390.23	6591.86	11636	9806.72	12329.7	10338.6	11990	10216.6	11196.2
A0A7M7GQQ0	neural-cadherin isoform X6	709	898.924	1456.97	1325.57	527.767	634.449	854.994	1168.74	912.36	1327.45	1108.34		807.846	941.952	910.099	916.353	147.642	887.742	370.371		1332.79	712.737	487.415	1124.06	588.024	1096.72	715.806	534.981	1194.38	708.342	394.943	372.332	562.568		556.993	914.823		397.315
A0A7M7GQQ1	retinol dehydrogenase 14		1037.53		1323.14			910.119	1658.1	724.466		1110.05			1044.74	1706.36	661.633		1432.12			1168.03	1903.89		1154.49	1849.38	862.658			701.868							485.413
A0A7M7GQQ5	Eukaryotic translation initiation factor 5B	3293.22	7147.46	6772.42	7035.19	2715.44	3605.34	6766.42	6159.92	5402.9	6544.31	6383.89	2071.89	3363.08	6257.28	6470.76	6373.24	2708.03	8010.24	2663.78	3801.09	7345.82	7113.31	2543.88	6704.8	6541.61	6978.88	4240.32	3259.91	5968.32	2191.29	3137.24	2785.11	2929.72	1991.41	2730.31	6019.91	3106.75	2803.25
A0A7M7GQQ6;A0A7M7LR30	UMP-CMP kinase	42318.9	16418.5	22720.4	14355.6	34104.4	35231.4	19973.8	15848.6	20611.6	19492.7	16901.5	32981.3	41188.1	18591.7	16973.5	16717.3	30219	15535.3	22442.8	19223.9	16945.3	15473.5	49324.1	17261.7	13294.8	21066.4	24043.3	38842.7	20106.7	26334.8	31380.8	30416.8	31059	37887.1	28618.6	19349.1	22772.8	23366.9
A0A7M7GQR1	3-hydroxyisobutyryl-CoA hydrolase, mitochondrial	28707.1	16031.5	18377.7	15574.4	24336.3	28221.6	17948.7	14322.2	15392	17071.1	15271.1	27542.6	37953.4	15692.6	14967.3	15706.1	24186.2	13512.1	20587.8	28314.7	15690.7	17463.7	32474.8	17486.7	13659.4	16146.8	34406.2	28908.3	15654.7	20427	32761.5	23599	30988.8	24078.4	26186	16471	30492	25186.9
A0A7M7GQS0	ras-related protein Rab-11A	21076	31138.3	21178.6	29404.3	14950.9	18755.9	24606.3	26860.1	20943.9	24763	27290.9	19903.6	32195.6	18737.5	25640.9	23167	16919.1	28904	19246.6	21828.6	32367.9	26217.2	18504.5	25689.5	31612	24787.8	36350.8	17430	19355.4	15844.6	27540.3	19065.3	22138.9	16157.8	21291.6	17483.4	19792.8	18967.4
A0A7M7GQS4	protein transport protein Sec31A	2724.95	9060.64	7999.45	9562.52	2776.61	3239.12	9687.73	9196.57	9744.52	9830.84	9649.68	2578.78	2877.92	8752.07	10666.8	10118.7	2300.53	8920.89	2357.6	2641.61	9366.08	9326.06	2804.19	9066.68	9841.18	9784.12	4180.77	2639.88	9926.69	2716.35	2886.77	2718.4	2451.98	2037.25	2977.88	7710.92	2600.59	2433.41
A0A7M7GQT0	regulator of microtubule dynamics protein 2		351.546	589.739	356.92			212.05	343.342	578.988	202.524	549.266			228.952	314.563			264.57	298.151		491.523	581.994		751.512	516.096	123.041			338.62
A0A7M7GQT1;A0A7M7L610	ecotropic viral integration site 5 ortholog isoform X1	908.029	1237.03	1413.61	1510.34	910.189	771.429	1231	1441.33	1541.64	1601.66	1485.58	200.081	756.085	1246.61	1819.07	1472.77	643.047	1288.85	827.418		1740.13	1652.41		1360.71	1311.19	1571.82	880.344	573.844	1123.67	1778.54	797.195	522.216	1001.02	614.346	312.598	1408.02	589.016	756.402
A0A7M7GQT8	transmembrane protein 70 homolog, mitochondrial		984.01	1344.32	1876.37			1492.31	2759.23	1496.9	1427.73	1211.45			5133.27	1636.81	1616.06		1095.39			955.079	2446.02		1423.14	2299.41	1882.92			1888.05
A0A7M7GQU4	leucine-rich repeat-containing protein 15 isoform X1		279.588	296.695	232.166		127.518	415.648	248.972	386.165	281.916	540.772		287.737	337.201	352.791	278.346		239.598	357.81		650.143	287.904		283.45	311.413	279.199			484.266							463.511
A0A7M7GQU6	apoptosis-inducing factor 1, mitochondrial	1293.78	2384.43	3620.04	4144.21	3012.96	2943.03	3200.08	5015.43	2907.95	1833.44	2652.75	1486.43	500.364	4614.8	3642.06	2936.66	1754.8	2243.87	4641.05	980.479	2090.83	4254.93	1485	3429.87	3351	2252.21	336.01	1183.81	3222.42	3734.79	1751.1	4212.5	670.795	1653.79	2081.28	2775.57	3079.05	3053.17
A0A7M7GQU7	Alpha-mannosidase		1854.25	2458.47	1597.34	1189.91		1595.98	1870.71	2969.93	1868.39	2438.16			2242.87	2071.2	2111.9	216.448	1841.92			1932.77	1668.76		2138.29	1512.98	1632.65			2147.33	321.15	705.572					3115.69
A0A7M7GQV1;A0A7M7MR33;A0A7M7MRC9;A0A7M7SR75	uncharacterized protein LOC102655185 isoform X1	3697.35	2161.92	1655.49	1253.93	3077.77	3848.85	1460.97	870.814	899.385	1516.68	803.953	7817.48	2616.68	887.013	499.496	777.513	3067.68	559.777	4014.71	4779.42	1191.49	1335.94	5515.92	555.812	7343.04	5517.11	3684.07	7176.95	1205.53	2832.1	3943.59	5464.12	2881.26	6792.78	2704.18	728.021	2798.37	2342.54
A0A7M7GQV2	vigilin	4040.3	12847.2	11694.9	12415.6	2705.02	3801.04	11591.6	12160.4	10657.9	12241.9	12780.1	2008.27	4275.07	11399.8	12015.6	10381.1	3612.74	11402.6	2998.27	4271.23	11597.7	10453.7	2354.86	11091.3	10356.1	10445.8	4508.53	3548.78	12426.1	3160.48	4895.92	2740.43	3166.78	2238.08	3967.82	11135.3	3832.19	3834.99
A0A7M7GQV4;A0A7M7LM91	Clathrin_bdg domain-containing protein	5380.05	2863.48	2166.72	2133.27	4554.49	5852.67	2618.37	2117.51	3219.43	3138.12	2372.01	1579.6	3992.17	2750.02	2074.86	2535.85	4610.15	2658.17	2670.75		1992.6	1939.17	4248.92	2023.55	1698.94	2679.38	3319.34	4586.9	2266.4	3147.43	4731.07	2616.38	4522.5	3478.55		1945.8	3309.85	3156.97
A0A7M7GQW2	protein OPI10 homolog	12191	13386.6	19165.7	12361.8	11986.9	14045.3	11636.9	12136.6	16104.7	14743.4	15531.3	6600.22	17403.5	17602.8	13440.7	15735.7	11385.5	18145.7	15312.4	22845.6	23183.3	11727.2	13453.9	12808.6	11379.4	13721.3	13248.8	15462.3	11674.9	13614	14384.9	10297.5	12390.6	7371.96	11690	15638.9	16407.9	11939.7
A0A7M7GQW3;A0A7M7LN34	phosphatase and actin regulator 4 isoform X2	1243.29	700.788	836.096	898.959	406.533	330.962	752.868	631.532	946.151	968.056	842.377	484.157	1082.47	731.753	732.04	916.019	946.59	851.059	115.816		916.181	763.972	496.138	854.247	630.872	961.72	972.595	284.734	789.245		395.095	295.731	493.07			895.925
A0A7M7GQX7;A0A7M7MUB1	heparanase isoform X1	20970.8	9961.67	15990.4	9603.8	14266.3	19285.9	14849.9	11077	13987.9	12082.8	10364.9	7897.88	10301.8	12827.8	11429.7	13095.5	13625.2	9305.7	13911.1	10820.9	9957.71	13148.3	14153.5	12937.6	10968.8	14044.6	8601.89	18686.9	15387.5	16720.4	12113.7	13294	13125.7	16344.1	14167.6	13358.1	14389.4	10043.9
A0A7M7GQZ3;A0A7M7MTL8	importin subunit beta-1 isoform X1	3315.37	16241.5	11783.2	13857.1	4123.48	4366.82	13069.3	14013.3	12794.2	14023.4	14160.1	4431.46	3882.12	12360.6	15025.7	13545.1	3545.56	15861.6	4856	3672.88	15968.8	16166.8	2452.61	13307	15202.4	15443.1	6200.82	4445.25	14997.1	4627.93	4342.69	4121.79	3287.9	2786.21	3982.47	13337.2	3829.86	4620.33
A0A7M7GQZ8;A0A7M7GRJ7;A0A7M7GSC3	active breakpoint cluster region-related protein isoform X1	593.281	695.88	800.45	1011.03		517.995	1112.11	897.761	986.566	1086.73	1019.04	517.777	539.336	821.73	1162.25	819.831		1182.15			1112.95	1049.58	606.657	1044.19	862.987	935.601	882.474	381.974	626.359	415.385	157.16				270.859	1008.83	632.315
A0A7M7GR01;A0A7M7LRB4	mitogen-activated protein kinase kinase kinase		706.309	733.651	699.281	574.097	892.215	707.7	909.273	490.791	579.153	822.338	500.672	844.671	1045.55	668.898	921.063	959.367		456.07		709.818	1006.09	605.378	1039.29	911.29	943.143		361.261	903.054	570.406	665.501	340.309		737.588	1000.56	159.19	309.849	847.032
A0A7M7GR04	transmembrane emp24 domain-containing protein 7	282.582	2536.28	2782.39	3336.22	866.298	925.246	3566.88	5479.47	3201.47	1894.51	3275.03	642.299	234.936	2783.65	4387.76	2832.4	750.522	2223.87	1297.55		1994.61	4381.86		3587.57	3624.86	1964.07	459.368	917.908	3702	661.694	784.127	808.852	1177.38	673.743	812.66	2631.63	1336.85	1355.61
A0A7M7GR06;A0A7M7GRK6;A0A7M7GSD2;A0A7M7GVP0;A0A7M7GYJ7;A0A7M7IF57;A0A7M7IGP1;A0A7M7LN86;A0A7M7LRG2	protein alan shepard isoform X4	1949	4278.18	4138.31	4860.05	1795.93	2463.83	3925.31	5208.24	5597.32	4622.27	4198.66	1510.37	1748.07	5209.18	5085.29	4778.5	1732.16	4883.2	1925.88	2635.9	4301.96	4032.51	1958.51	4476.24	5759.27	4322.48	3196.12	2771.21	4650.35	1569.31	2393	1664.03	3253.9	1520.68	2181.99	5013.24	2677.66	2015.21
A0A7M7GR07;A0A7M7IJ83	heterogeneous nuclear ribonucleoprotein 27C isoform X1		253.092		171.345				209.442	118.805		99.9599				181.241	174.099						75.6346		166.434	106.406											183.378
A0A7M7GR15	UPF0488 protein CG14286		197.331	191.467		330.325	277.113	40.5611	137.204	118.146		236.542	103.805	230.609	192.602	223.99		236.078	119.293	155.48		126.295	102.369	192.064	53.8415	49.5107	108.914	142.386	63.6277	335.778	54.2741	197.047	102.492	139.904	160.873		193.04	106.756
A0A7M7GR16	vesicular integral-membrane protein VIP36 isoform X2	1579.46	2854.23	4559.31	4707.49	649.297	1871.44	5257.55	6064.98	4758.16	3418.87	4559.02	409.802		4659.28	5601.21	3985.87	1483.88	3159.35	1984.99	2020.24	3273.48	5195.95	869.704	4847.78	4914.65	3348.6	1143.14	1594.16	5378.65	1170.7	1032.29	1068.53	1144.52	545.131	1757.93	3293.36	1223.46	832.958
A0A7M7GR22	uncharacterized protein LOC102653935	1260.54	484.826	846.299						576.937			5179.33	23187.3	331.256		1035.65	1938.11			8069.36	389.834		24254.2	265.535			8790.29	631.779				1582.07	9228.5	6731.44
A0A7M7GR33	Pre-mRNA-splicing factor SPF27	1999.12	851.883	832.859	1271.81	666.059		980.066	643.005	960.191	1147.3	1190.31			1199.88	931	839.467		957.019			690.797	873.862		939.944	917.674	823.036			797.796	650.408						911.237
A0A7M7GR37	proteoglycan 4		395.689	717.667	268.948				413.949	481.836	198.66	308.918			416.212	292.617	334.396					301.561	218.46		333.629		392.371	192.314		385.833			209.707						241.451
A0A7M7GR45;A0A7M7GYW9	E3 ubiquitin-protein ligase		416.491	366.768	337.732			162.881	168.369			161.503	876.745		224.922	206.369	155.796	1217.7				561.099	439.225	827.469	226.635		359.601	1044.1	589.317	229.582			1015.08		504.829	618.334			1039.87
A0A7M7GR65	FIT family protein CG10671		1131.09	1281.76	2034.67	1403.78	1335.97	1304.69	2184.22	997.229	1099.38	1280.17	667.96	326.111	1583.64	1898.64	1128.28	583.298	728.153	1743.51		1464.04	1650.26		1635.47	1817.5	1275.74	314.788	544.361	1555.69	846.208	459.01	885.305		542.915	1048.8	1104.85	665.421	738.923
A0A7M7GR67;A0A7M7GRT4	zinc finger protein 543 isoform X2	634.194	237.709	276.919	621.427	292.537	422.368	313.756	580.337	415.886	196.602	304.966	268.078	173.689	417.596	540.437	348.901	72.4777	278.057			352.002	486.966	370.332	578.211	689.344	238.968	245.454		257.068	109.911	229.048					223.605
A0A7M7GR75	SET domain-containing protein SmydA-8 isoform X3	1086.94	5514	3841.48	6633.55	1273.07	1034.17	5731.08	5329.44	2571.67	5147.22	4637.16	561.384	1085.49	4779.53	5204.28	5569.85	1381.96	10274.6	904.282	2205.32	5768.34	6107.24	783.338	5895.55	7646.42	4365.58	1665.15	2047.09	4624.85	1897.05	1701.6	1195.85	1729.51	678.101	1444.8	4964.7	1253.33	1697.6
A0A7M7GR82	28S ribosomal protein S7, mitochondrial isoform X1		1016.57	1104.09	2092.23			1183.68	1827.94	816.765	972.752	843.584	1630.22		3205.28	1333.4	1224.62		831.785			925.595	1892.03		1414.36	1689.88	1691.05		2266.08	1222.6	1159.59		380.365				1154.99
A0A7M7GR85;A0A7M7GX28	Serine hydroxymethyltransferase	18029.5	20448.8	28492.8	16955.4	11168.7	14370.5	22676.8	18768.5	36948.3	27439.7	21809.3	12232	21773.4	24740.2	17768.8	20853.1	15709.3	17019.6	9277.69	19584.1	19402	17852.6	12572.1	20122.7	14456.4	19130.1	15628.5	18706.2	29064.7	10327.7	22083.2	11413.3	12143.7	15016.9	14485.2	29595.5	18138.9	13283.5
A0A7M7GR90;A0A7M7GTR2	THO complex subunit 1 isoform X1										37.1701					110.97			245.192						67.8854
A0A7M7GR91	60S ribosomal protein L26	4036.52	23214.8	23734.1	26661.4	6311.48	7178.08	26337.6	36977	22520.7	18256.5	25795.1	3210.66	3706.31	29667.6	33372.4	23059.7	5140.92	22181.1	6686.45	1991.3	20657.9	33443.4	1771.77	27916.5	35603.9	17530.7	4904.49	5750.82	26586.8	6066.78	5456.71	5153.42	4054.05	3456	5920.91	21492.6	6523.2	4933.59
A0A7M7GR95;A0A7M7R6R3	myosin-I heavy chain isoform X1	432.457	590.541	579.699	321.276	335.305	306.907	590.77	378.665	770.193	362.968	378.636		277.861	478.166	375.247	406.555	862.329	481.541	411.616		435.12	320.48		309.06	381.658	432.023	237.247		719.146	607.375	344.438	220.542	716.596		495.14	755.982
A0A7M7GR96	RNA-binding protein Rsf1	1721.81	2118.85	2938.34	2565.09	1318.89	1776.97	2806.77	2221.34	2154.69	2287.75	2504.43	1377.85	1451.17	2338.66	2805.56	2438.23	1212.13	2010.92	1108.77	2038.99	2099.23	2188.5	1641.69	2396.41	2477.86	2797.15	1588.08	1860.74	3206	1339.04	1749.47	1295.21	2566.42	1129.52	1449.44	2720.74	985.224	1165.6
A0A7M7GRA3;A0A7M7GRX2;A0A7M7GW74;A0A7M7LND1	nephrin isoform X4	1159.5	600.31	355.179	302.895	794.104	444.298	421.542	543.254	876.341	780.555	515.805		490.572	722.268	434.338	507.758	594.885	732.984	559.934		508.128	530.345	643.293	550.914	416.475	621.005	750.999	1089.23	629.229	407.804	690.431	114.917	879.899	908.52	710.821	956.873	627.826	818.391
A0A7M7GRA4	AT-rich interactive domain-containing protein 4B isoform X1	2357.93	1468.71	741.669	703.534	1804.5		709.276	697.061	1214.96	936.935	982.285	1804.79	1087.14	773.842	1362.04	792.936	1622.76	717.218	609.847		1007.64		1565.64	935.848	1054.41	1112.41	1686.74	1480.05		2303.38	1759.78	2453.01	2296.01	1532.06	1980.47	1299.19		1193.85
A0A7M7GRA6	large subunit GTPase 1 homolog		1084.88	779.329	1178.64			1091.52	1285.94	1013.02	971.433	1143.97		624.433	966.008	1044.42	915.688		1153.61	643.268	824.95	1454.43	1059.51		929.361	1017.64	1198.56			859.138							1083.24
A0A7M7GRA8	Peptide deformylase		687.692	695.551	798.106		473.444	573.141	626.343			688.527			1220.22	518.159	548.912			775.422		698.006	478.848		579.708	507.102	606.966	797.127			324.052	766.371	423.52						461.701
A0A7M7GRB4	WD repeat-containing protein 44	1785.85	1643.65	1523.42	1608.91	1248.4	1944.64	1981.4	1184.64	1495.6	1694.03	1512.48	2069.27	3445.45	1599.97	1231.59	1593.48	2093.25	1409.39	1004.78		1119.19	860.662	2968.71	1545.12	1368.7	1551.83	3303.39	1116.08	1097.58	1418.73	2183.68	1462.45		2016.4	1662.48	1441.86	2022.74	908.954
A0A7M7GRB8	Neutral ceramidase	3139.54	2171.7	2832.22	1800.91	1853.82	3371	1460.02	2009.8	2671.46	2913.3	1993.88	4323.8	1789.58	2041.39	2013.42	2387.47	4121.75	2248.84	4621.22	2507.03	2653.35	1979.15	2550.92	2406.98	1620.23	2220.66	1729.16	3179.95	2889.63	1984.08	3248.3	2414.86	3263.68	3874.51	1786.27	2146.07	3075.9	3658.78
A0A7M7GRC9	basic proline-rich protein		243.042	523.833	917.194			1307.7	603.76		1142.27				1036.87	1171.32						837.864	560.206		904.781	486.801	881.8			1020.42
A0A7M7GRD1	Eukaryotic translation initiation factor 3 subunit D	4049.31	8936.42	8435.19	10100.7	3476.55	4080.27	9924.65	8756.23	7796.65	8989.35	10053.9	2732.79	3855.2	8101.6	10043.9	9751.3	2262.98	9801.79	2919.73	3853.76	8288.04	9896.35	3380.1	10130.9	10347.8	8962.65	4615.35	3381.19	8488.46	2286.81	3157.79	2666.95	3313.43	2380.25	2542.85	7836.12	2947.14	2164.45
A0A7M7GRD6;A0A7M7LN80	Integrator complex subunit 10		315.208		189.392						394.046	102.154				187.257						520.282		106.698		33.7789		135.617
A0A7M7GRD9;A0A7M7LMD0	MICOS complex subunit MIC60	4291.98	2899.53	4903.62	7985.15	14000.1	14163.9	4731.37	8164.97	3665.08	2943.37	4059.65	10239.6	2319.08	11589.6	6010.69	5295.85	8599.9	3428.74	24884.5	2964.11	3215.45	6750.83	1497.69	5349.07	5731.22	5257.87	1687.24	5624.86	4856.24	19825.9	7026.21	23737.6	4016.49	8006.9	9718.76	4043.14	8900.69	12539.2
A0A7M7GRE2;A0A7M7GS10;A0A7M7IN48;A0A7M7LK69;A0A7M7M500	double-stranded RNA-binding protein Staufen homolog 2 isoform X3	878.343	1317.77	1524.73	1552.72	686.23	556.139	1298.14	1648.73	1593.43	1107.31	1780.9	1005.87	1005.91	1156.33	1937.31	1418.04	968.509	1098.91	1220.04	588.346	1602.9	1529.58	1121.45	1892.27	1644.99	1878.1	509.37	516.339	1351.32	1038.88	793.08			643.132	756.041	1133.86	663.763
A0A7M7GRE7;A0A7M7M5Q9	uncharacterized protein LOC100577823 isoform X2	6014.23	13171.3	18218	9600.2	4048.26	4801.91	15645	13543.4	16917.5	16216.3	12354.8	2234.14	4810.59	15428.6	12750.1	13829.1	5563.49	11220.4	3924.81	678.345	13577.8	13769.3	6576.88	12995.5	9504.05	14995.8	2780.42	8862.29	19156.3	5510.55	4958.5	2487.86	6816.27	4165.73	6214.65	22312.8	7409.66	5253.76
A0A7M7GRE8	Polypeptide N-acetylgalactosaminyltransferase		1400.71	2333.22	1803.11	1622.1		1931.44	2462.43	2038.64	1198.16	1769.52		1888.97	1701.78	1901.83	2086.27		1474.08			1557.39	2658.14	1584.84	2308.22	2089.87	2002.07	1536.65		1825.52	1149.24		1811.38				1396.18	1497.89
A0A7M7GRE9;A0A7M7R8H6	regulation of nuclear pre-mRNA domain-containing protein 1B isoform X2	1072.03	1273.13	927.094	1380.19	407.949		1186.25	1167.89	838.118	1118.44	1193.29	421.69		942.719	1443.39	1133.4	389.804	1354.71	408.458		1296.45	1109.64	646.132	1118.37	1120.29	1021.4	396.378		1147.52	332.588	819.806		675.826	685.172	398.309	1014.25		746.348
A0A7M7GRF1	LOW QUALITY PROTEIN: zinc finger and BTB domain-containing protein 34	326.627			237.348			185.646				157.743				198.829	133.787					56.7874			149.354	94.956				201.119
A0A7M7GRF4;A0A7M7GS06;A0A7M7GST2;A0A7M7GYZ9;A0A7M7LNC9;A0A7M7LRJ9;A0A7M7MR53	collagen alpha-1(IX) chain isoform X2	5245.63	7632.42	6166.86	6781.28	4486.72	4995.37	7368.59	7103.04	7075.33	6979.22	6681.4	4366.17	1109.53	5612.89	7734.37	6341.65	3391.44	6422.19	4023.28	2973.89	7570.92	7018.69	3069.74	7361.48	7627.27	7055.45	3919.95	4844.59	7353.75	5366.45	4085.34	2514.03	3684.94	5684.24	4072.52	6379.52	5247.74	5602.22
A0A7M7GRG2	RISC-loading complex subunit TARBP2		293.206		349.812			281.182	371.833	316.881	418.28	220.665			499.157	181.752	186.279			211.909		285.049			173.113	96.1453	231.276			311.198						214.034	267.44
A0A7M7GRI3	26S proteasome regulatory subunit 8	5070.89	17808.2	18213.1	22415.5	6670.89	6581.71	21196.3	23993.8	19193.1	18737.9	21840.2	4093.97	3306.74	21765.9	23164.7	21601.5	5312.76	18788.5	7132.99	3406.47	18868.8	23150	2373.64	22519.5	20896.4	21006.5	4852.38	5924.85	18263.9	5771.65	6087.64	6588.89	4211.03	4308.24	5005.37	16957.2	6175.14	5725.41
A0A7M7GRI9;A0A7M7LME1	fasciclin-2 isoform X3	10946.2	5435.97	6813.12	4606.95	7910.4	11721.9	4761.78	4666.93	6173.83	5752.27	4981.38	7250.65	7503.77	4191.04	4766.99	5435.06	9381.5	5314.45	7796.85	5715.42	5279.37	4796.27	8693.69	5236.57	4227.07	5572.48	6536.28	9633.69	6075.35	6632.85	7370.66	7658.18	8445.17	10531.6	8192.9	5752.87	7677.13	6429.33
A0A7M7GRJ3	zinc finger CCCH domain-containing protein 11A	2057.8	1418.72	1772.69	1535.08	1566.99	1418.12	1720.45	1699.12	1828.41	2213.92	1613.59	1235.19	1458.13	2307.37	2490.76	2007.69	1635.77	2091.79	1332.55		1858.57	1669.25	1625.33	2287.58	2434.19	2441.93	1681.25	1941.2	1821.89	1389.04	2394.95	1718.42	1923.06	1362.21	1968.69	2641.06	1885.99	1450.34
A0A7M7GRJ9;A0A7M7GS51;A0A7M7R6Z4	NAD-dependent protein deacetylase sirtuin-2 isoform X1	998.055	2371.95	2075.95	2439.58	891.806	966.16	2419.35	2551.76	2008.95	2422.37	2608.43	1104.1	1495.6	2056.5	2237.56	2632.78	1304.04	3036.88	923.907	1116.75	3316.53	2094.66	903.543	2574.37	2641.65	2707.11	1359.66	957.196	2215.43	632.798	1480.98	967.954	1255.39	799.682	1323.73	2419.18	1017.48	730.462
A0A7M7GRK2	ubiquilin-1	4918.7	8198.78	8455.39	8935.89	4922.67	5074.7	9209.38	9950.86	10554.5	8744.47	9304.4	5854.67	6174.19	8862.07	9099.7	8901.84	3679.24	7971.25	3566.19	3656.13	9028.35	9192.75	3859.55	9022.19	9364.97	9558.12	8974.24	5083.06	9337.65	3037.44	5821.16	4561.08	5295.87	2342.48	6016.32	7474.82	5553.87	3823.05
A0A7M7GRL5;A0A7M7GSE3;A0A7M7IEQ2;A0A7M7L5X4	cyclin-dependent kinase 12 isoform X1			901.695	333.421			622.858	462.954	569.397		710.456				706.167	458.091		448.471				755.596		632.242	431.752	540.131	485.763		475.932		855.151
A0A7M7GRL7;A0A7M7MVH9	Vinculin	14611.1	20027	18540.4	21347.4	14649.5	14250.2	20252.2	17844.2	16575.6	21190.2	19447.9	18188.3	16444.1	18424.4	17819.2	21306.6	10891.4	19575.3	14887.7	14058.3	21088.7	18895	11425.5	20624.3	18910.3	21197.1	17965.2	13400.3	17142.3	12878.7	14334.7	12932.7	13010.6	9351.05	12777.2	17036.2	11889.5	11428.9
A0A7M7GRM2	zinc finger protein 277				423.177			421.123	207.434		354.828					242.113	539.72		260.89			326.736	315.66		509.561		474.741			185.985
A0A7M7GRM4;A0A7M7IK02;A0A7M7R7J0	probable ATP-dependent RNA helicase DDX17 isoform X3	265.372	937.947	729.008	866.725		265.292	848.607	1071.4	1072.19	995.368	945.594		499.105	854.795	1037.88	777.009	524.498	687.125			819.665	993.124		809.665	879.452	877.391			935.601						309.584	1657.11
A0A7M7GRN2	hemocytin isoform X1	13544.2	4309.58	8681.51	4249.49	8471.05	9634.52	4537.85	4599.32	9242.15	4149.36	3998.47	7116.93	4174.2	3922.07	4917.87	5006.72	6742.36	3829.75	6994.35	8981.13	4912.29	3645.12	7350.61	4390.26	3956.43	3659.01	3960.58	7583.81	9641.81	7071.31	8596.73	6463.85	8289.99	9167.12	7696.47	6190.14	8560.32	8876.36
A0A7M7GRN3;A0A7M7L7A5	B-cell CLL/lymphoma 7 protein family member B isoform X2		1476.93		1440.14			1448.49	1084.87		1323.36	1191.41			1151.46	1689.52	1087.15		1077.66	926.22		1068.86	1477.61		1278.56	1323.31	1201.79	351.979		1650.79
A0A7M7GRN5;A0A7M7LMF0	congested-like trachea protein isoform X2	795.207	2617.89	3966.6	3835.7	1319.48	1659.89	3641.7	4295.25	3883.03	3058.04	2972.68	714.172	556.763	3825.79	3811.88	3695.24		2671.94	1567.74		2527.35	4771.01		3507.5	4467.62	2624.95	526.437		3470.93	1289.02		1908.16	5925.81	601.465	1350.23	2499.84	1616.01	986.106
A0A7M7GRP1	Ataxin-10		1939.01	1429.15	2761.6		630.523	1958.53	1830.03	1319.21	2079.82	1970.53		706.848	2188.28	1736.87	2005.43	331.032	2581.6			2176.18	1477.63		2275.2	2302.69	2503.08	651.578	741.648	745.327		656.773		954.726			2292.85
A0A7M7GRP4	RNA helicase	306.931	1596.56	1102.32	1765.21	1476.36	794.393	1403.46	1844.91	1104.98	1314.14	1536.47	2146.63	2092.08	1243.16	2005.51	1318.59		1397.23	636.03		1820.72	1668.08		1587.76	1971.11	1473.36	262.224		1510.5	691.095	965.861	874.908			816.751	1233.94		2309.42
A0A7M7GRP6	inositol polyphosphate 1-phosphatase	1066.11	298.03	152.323	127.414	1185.07	1174.9	216.563	129.662	319.291		193.153	964.774	876.205	242.87	150.066	342.922	1438.12	254.452	874.932	838.622	594.415	206.186	759.632	283.803	254.661	428.391	717.896	1183.37	110.299	1218.25	804.14	957.868	726.504	1015.88	1232.78	486.882	1235.28	829.44
A0A7M7GRP7;A0A7M7R7I0	uridine phosphorylase 1 isoform X2	1732.51	1630.15	1459.47	2072.76	1555.4	901.826	1686.13	1688.18	1639.06	2217.66	1994.88	885.027	2479.45	2176.34	2358.38	1940.91	1389.61	2244.47	1200.87	1894.06	2275.49	1770.01	682.147	1768.94	1889.39	2247.24	1932.95	1539.35	1549.24	1020.32	2002.71	1260.15	1313.95	1677.4	825.526	2030.34	2573.46	3984.43
A0A7M7GRR0;A0A7M7GSB5;A0A7M7M0U5	GIGYF family protein CG11148 isoform X2	1172.67	2126.9	2205.57	2686.91	1402.27	1139.95	2216.85	2403.81	2524.47	2037.37	2474.96	1219	1533.21	2338.62	2386.86	2022.17	994.659	2676.04	942.465	1626.78	2382.06	2105.28	1310.52	2382.29	2681.94	2699.67	1745.22	1006.35	2221.46	882.458	1545.57	1224.62	1929.65	714.608	730.786	2159.39	1377.11	1196.77
A0A7M7GRR3;A0A7M7GSJ9	sushi, von Willebrand factor type A, EGF and pentraxin domain-containing protein 1 isoform X1	2444.58	517.003	624.23	590.587	252.939	656.767	355.426	658.331	714.346	353.125	552.196			559.307	469.472	512.722		743.356	380.572		519.396	322.951		598.246	405.327				704.528		997.175			760.804		691.819
A0A7M7GRR7;A0A7M7GW05	40S ribosomal protein S29	1887.9	7414.17	8366.18	13044.1	2274.57	3450.5	11776.2	12474.1	11128	8111.81	10589.7	1317.49	864.312	11659	16139.7	9045.59	1967.67	9535.56	3137.15		7971.99	11059.5	670.227	10873.8	14651.1	8690.17	1646.54	2747.1	11265.3	2653.41	2558.06	1798.82	886.291	1455.04	2283.26	8080.25	1745.92	1814.55
A0A7M7GRS2	tetra-peptide repeat homeobox protein 1	971.147	12141.9	10598.5	15651.4	995.463		10925.7	10808.8	8622.97	10182.7	9712.35			7621.43	10074	9932.41	822.606	14562.1			13853.8	11789		13048.2	18101.7	18744.5	1198.73		8624.97	749.622			1077.56			8849.29	790.708
A0A7M7GRS3;A0A7M7R6H5	NADH-cytochrome b5 reductase	1943.44	3718.74	4941.65	6139.48	6391.34	4250.29	5247.18	6646.11	4244.03	2693.05	4493.28	4253.37	1563.13	5757.51	5921.57	4824.97	3832.5	4418.76	8657.49	2088.37	4483.04	6295.37	825.524	4522.5	5515.69	3923.18	1158.71	2948.61	5143.29	6026.36	3679.41	5321.2	1749.54	2791.86	4234.53	3875.16	4681.12	4291.46
A0A7M7GRS4;A0A7M7R9P7	beta-TrCP isoform X2	428.182	1458.76	1184.8	1356.99		867.04	1196.07	1646.88	1143.32	1184.36	1661.04			1180.92	1572.3	1194.86		1481.41	768.062		1488.35	1370.82	479.803	1374.33	1989.35	977.224		721.618	1396.18	712.452	2370.21	201.525	598.002		9670.97	1255.91
A0A7M7GRS5	Guanine deaminase	13842.7	17391.4	29443.5	14887.5	9100.46	18068.9	24421.2	18423.6	33933.6	25472.7	23491.3	13842.4	24939.4	22997	14822.1	18962.2	13997.8	14737.6	9916.36	20632.6	22293.2	19645	17003.5	21472.3	14244.3	22608	17505.5	14969.3	31229.7	9889.3	20789.5	13051.4	14052.2	15845.6	14643.1	25125.8	13168.7	12520.2
A0A7M7GRU2;A0A7M7GSM1;A0A7M7GVX7;A0A7M7LRI2	DNA-directed RNA polymerases I, II, and III subunit RPABC3	640.038	545.523	1101.88	961.084	399.644	631.242	1271.64	941.899	938.841	868.395	704.58	271.688	581.704	949.119	697.396	1436.87	384.156	1086.06	318.775		754.841	1051.58	360.376	832.845	739.046	1075.94		259.498	1104.95					439.512	419.607	1044.7
A0A7M7GRU3	SET domain-containing protein SmydA-8 isoform X2			144.808	268.649			168.847		235.841	416.307	335.842				290.881	310.39		797.674			946.927	251.277		330.761	253.555
A0A7M7GRU7;A0A7M7R4D9	Cysteine desulfurase, mitochondrial	3686.15	1585.2	1772.85	1928.15	4480.62	4480.97	2012.45	1904.2	1654.67	1595.73	1505.68	3347.72	3807.18	2578.82	1747.24	1453.14	4660.45	1768.68	4010.08	3431.15	1436.69	2309.88	2654.16	1916.63	1800.72	2064.1	6312.26	4631.78	1840.73	4687.13	4178.7	5305.68	3230.88	4672.85	3809.95	1912.9	5339.28	5100.58
A0A7M7GRV3;A0A7M7GW50;A0A7M7MQ02;A0A7M7SQX7;I1Z8F1;I1Z8F2;I1Z8F4;I1Z8F5	transformer-2 sex-determining protein isoform X2		432.338	487.809	405.423		680.629	689.508	712.218	746.668	387.374	367.243			659.12	1168.41	501.665		566.127	363.667		698.371	890.131		710.958	1085.2	444.419			620.174		404.538	205.579				584.678
A0A7M7GRW1	heterogeneous nuclear ribonucleoprotein 27C isoform X3	1769.28	3122.93	2665.67	4512.75	1522.07	1635.84	3248.63	3858.82	3247.33	3569.27	2917.97	1269.31	2109.07	3189.66	4587.48	2932.07	1202.19	2854.15	1438.72	1398.54	3128.31	3247.11	1033.22	4090.74	5194.11	3452.79	2947.8	1506.2	3135.63	1847.63	1849.26	1405.14	1932.11	973.792	1512.15	1874.57	1375.07	1323.21
A0A7M7GRW5;A0A7M7R4I6	zinc finger protein on ecdysone puffs isoform X2	540.805	2630.33	1975.64	3051.81	504.281	1047.7	2487.62	3350.59	2134.99	2109.64	3062.27	580.541	278.858	1795.04	3191.45	2191.16	1317.02	2629.72	823.541		2340.43	2395.09	435.75	2528.31	2943.97	2399.32	911.858	1024.26	1998.89	622.539	633.357	368.875	583.043	412.161	753.613	1939.42	410.721	692.528
A0A7M7GRW8;A0A7M7R2Z2	ubiquitin-conjugating enzyme E2 S isoform X2		800.546	868.777				747.309	151.168	918.719	897.588	784.969			495.414	766.836	656.077		825.021	694.685	388.654	848.591	747.196	504.598	702.511	618.122	657.467	458.856	687.313	289.544		812.308		573.112	700.569	757.131	900.355		590.238
A0A7M7GRX5;A0A7M7GZF2	protein DDI1 homolog 2 isoform X2	3496.28	6972.12	5566.4	6101.88	2729.96	3177.78	5425.99	5371.87	7003.24	7531.61	6795.57	2560.08	5250.42	5541.08	5501.77	6441.13	2860.8	6616.19	3016.81	2662.96	6206.56	6186.87	2563.68	6052.64	5240.74	6818.21	5352.03	3902.06	6027.54	2094.59	3349.33	2925.33	2918.84	2374.34	2586.56	6182.97	3175.83	2338.17
A0A7M7GRX6	paraplegin	1731.69	1294.16	1886.9	2426.03	2212.08	2435.57	1896.2	2256.27	1528.07	1381.43	1547.88	1774.64	1760.64	3357.92	2041.08	1765.28	1571.81	1357.51	2931.35	2458.83	1395.99	2358.46	1512.91	1736.81	2130.99	1959.77	2174.13	1594.52	1839.32	2751.2	2066.56	2871.34	1519.18	1304.51	2088.31	966.265	2062.94	2865.92
A0A7M7GRX7	Carboxylic ester hydrolase	23653.3	31301	60242.7	19463.5	12248.5	21482.9	58231.4	32369.5	61235.9	40715.5	26182.4	59720.7	185761	26807.2	36764.6	40866.1	32364.5	25973.5	10579.8	60404.2	29012.8	36362.9	171413	49251.4	19489	39463.6	84417.8	25845.3	44286.3	13810.6	18475	25346.5	74003.8	43735.5	17815	47464.6	21281.3	10499.5
A0A7M7GRY7	uncharacterized protein LOC725357		455.303	793.875	681.429			406.043	589.591	670.638	448.468				1032.39	364.652	440.378		592.95				305.326		481.686	357.168	449.227			539.816		322.469					700.852
A0A7M7GRZ4	galactokinase	12006.9	8477.74	11985.2	6523.62	8863.92	11449.4	9491.19	6731.51	12170.9	9915.21	8418.35	11169.9	16244.1	10014.5	8166.46	9642.99	11039.9	7055.99	8659.61	11861.1	9237.36	9311.63	15903.4	7903.23	6881.98	10219.2	12282.1	11085.2	10176.4	9161.13	9460.11	9910.91	12952.8	11688.6	8579.27	10798.2	9377.21	8929.19
A0A7M7GRZ6	uncharacterized protein LOC412969																				5771.51
A0A7M7GRZ7	protein hu-li tai shao isoform X2	6132.44	13503.1	9256.77	16548.3	8978.96	7166.47	12245.8	14419.9	10708.8	11836.6	14299.2	5676.36	7080.34	10170.9	15728.8	12085.8	4906.16	12841.4	8039.08	6368.25	13598.7	12549.8	5574.86	14020.6	16226.6	11933.1	9158.17	5445.1	11378.8	6797.78	6990.14	5891.97	6321.49	5270.13	7227.65	8926.38	5559.71	6927.93
A0A7M7GRZ8	60S ribosomal protein L32	2987.45	13549.9	15734.3	19636	4246.84	5615.71	18760.1	23612.6	15541.7	12986.2	16596.5	3194.54	1978.07	19888.1	22548.7	16479.9	3375.78	14764	4416.63	1497.79	14584.2	19841.1	1384.35	18203.5	23039.8	13798.9	2528.45	2920.67	17814.3	4137.82	4103.85	3569.32	3102.78	1900.68	3951.3	14150	4295.64	3853.85
A0A7M7GS03;A0A7M7GUQ7;A0A7M7GXH2;A0A7M7RA71	striatin-3 isoform X3	1124.59	2225.79	1903.31	2475.8	1112.05	1036.23	2366.02	3329.22	2575.12	1859.08	2608.46	1315.74	1114.42	2343.2	3307.92	2089.03	908.124	2518.11	1481.32		2394.35	2836.1	1150.1	3013.14	3787.28	2681.61	1899.96	997.87	2422.29	1209.57	1406.88	1043.39	1763.66	533.237	1339.32	1721.39	909.167	1674.32
A0A7M7GS09	40S ribosomal protein S28	1902.76	4792.61	10667.8	10840	3729.24	3391.4	12224.5	13897.2	14342.9	10854.6	11219.3	2824.47	1164.36	12222.6	15824.7	11215.8	2295.09	5924.73	3401.01	3824.75	9932.76	9577.46		9520.97	14648.6	9761.72		3276.55	11349.9	2215.91	2561.8	2419.59		1292.86	3002.09	4796.3
A0A7M7GS11	sphingosine-1-phosphate lyase		703.128	705.04	939.771	584.587		891.017	1169.18	817.637	567.562	814.058	424.272		880.084	977.133	750.487	761.484	650.647	591.794	307.243	628.518	811.085		840.66	896.152	596.063	297.152	286.239	967.006			584.303		486.048	739.26	535.972		1102.23
A0A7M7GS19	dynactin subunit 4	1136.9	1745.05	2058.83	2062.56	1192.27	993.185	2019.38	1946.93	2127.43	1736.84	2322.32	400.409	443.253	1925.49	1637.44	2576.93	524.926	1907.65	897.26		1922	2072.32	326.254	2363.61	1786.07	2321.94	755.84	804.392	1768.26	827.247	633.22	1103.41	443.368	275.341	1117.72	1955.42	1154.75	803.571
A0A7M7GS28;A0A7M7MTQ6	poly(A) RNA polymerase, mitochondrial isoform X1	272.53	833.703	1256.64	1432.24	337.858	444.658	1117.46	1887.91	1043.25	656.587	1159.68	186.678	268.729	2791.95	1364.75	894.177		1412.79	677.262		299.735	1892		1198.25	1095.54	1356.65	453.648	660.161	1300.95	533.214	963.432	357.543	215.754		419.775	1924.64
A0A7M7GS32	Multiple inositol polyphosphate phosphatase 1	5287.46	1322.25	1945.44	2472.11	6748.41	5558.86	1267.56	2087.18	1503.98	1579.81	1324.76	3965.8	3719.13	1894.81	1778.29	1593.24	5238.67	1573.24	5541.89	3035.49	1350.66	1840.14	3948.06	1722.61	1975.88	1871.72	2959.11	4508.61	1342.51	3594.12	3604.47	3858.56	5666.47	3695.47	3189.5	1449.11	4180.97	4133.42
A0A7M7GS40;A0A7M7GUT7;A0A7M7IHV1	arfGAP with SH3 domain, ANK repeat and PH domain-containing protein isoform X3		469.906	252.635	635.353	280.272	504.062	451.248	448.83	843.439	364.34	623.282	358.846	775.872	410.294	362.17	461.652		338.816	222.678		579.925	326.654		594.032	195.08	715.107						109.192				404.19		740.724
A0A7M7GS41;A0A7M7IHJ0;A0A7M7IPV4	mitogen-activated protein kinase kinase kinase			148.54					69.6105	222.182		195.622			219.709	95.411									152.515		140.518
A0A7M7GS46	restin homolog isoform X4	33258	13322.6	9693.72	9105.68	20228.4	20893.8	8466.69	9974.44	9792.61	9931.31	9080.57	18359.6	15084.6	7906.48	9734.21	9290.45	23674.7	9874.98	16348.1	19991.8	9628.95	10500.7	19710.8	10100.2	9176.46	10179.4	17995.6	24709.8	10546.7	18059.8	23536.6	21321.7	26971.5	26908.1	24284.9	11428.5	19800	20518.2
A0A7M7GS49	lymphocyte cytosolic protein 2 isoform X1		1013.31	990.489	850.69	737.58		963.966	813.662	1215.43	974.806	1039.02			1031.87	1119.95	1245.89	315.308	1121.25			989.368	788.958		860.176	697.205	1186.41		1099.19	1226.46		410.592					1639.22
A0A7M7GS52	constitutive coactivator of PPAR-gamma-like protein 1	1945.48	7789.19	5943.21	8384.59	1818.32	1981.6	6750.16	8545.37	6758	7360.58	8720.23	1687.64	2255.25	8203.47	8546.36	6913.15	2185.02	9619.6	2383.41	1748.61	7585.1	8051.46	1243.36	7629.06	9251.88	7034.76	2610.93	2393.36	6813.71	1897.33	2461.29	1377.9	2154.56	1478.3	2651.09	7722.82	2446.78	2616.33
A0A7M7GS66	uncharacterized protein LOC100578853	779.463	883.986	993.85	1071.37	433.927	591.052	1491.31	920.198	719.822	1207.42	983.362	674.979	938.972	1112.51	876.891	854.884	610.168	954.483	467.21	1368.16	1244.5	1083.23	682.63	1217.82	1190.3	1489.23	715.674	845.947	728.66	776.477	1028.12	370.194	1519.53	400.042	562.507	445.368	824.067	838.956
A0A7M7GS72	MATH and LRR domain-containing protein PFE0570w		767.471	406.559	576.356	236.388	381.39	548.293	558.175	355.295	486.019	497.447			487.915	647.51	626.86		507.262		89.3494	604.27	514.725		681.091	654.354	587.993	229.833		663.933	165.189		735.404			114.405	284.76		227.663
A0A7M7GS81	phosphatidylinositol-binding clathrin assembly protein unc-11 isoform X3	934.078	906.221	1211.4	963.908	980.028	1394.1	1616.07	1451.63	2183.34	1429.91	1062.18	738.864	1536.39	1913.22	1096.07	1479.4	1405.5	1070.21	1136.21		728.345	1701	805.293	1200.67	1062.78	1148.07	1438.4	1312.13	2012.45	1163.45		1033.46	1023.13	1346.47	771.92	1582.71	1339.32	2698.15
A0A7M7GS85	phosphatidylinositol 5-phosphate 4-kinase type-2 beta isoform X1	15718.9	17336	15823.7	15456.9	14480.2	10533.7	14286.8	15081.6	14281.5	15360.2	15397.8	12742.6	18566.8	14952.6	14482.1	16994.6	11911.6	16557.6	11526.2	16126.5	15046	15407.5	10239.4	15736.4	13865.9	14998.7	15909.1	13872.4	14594.6	12353.4	16776.1	11814.5	11868.3	11401.4	12534.4	15798.6	12304.5	12036.1
A0A7M7GS98	acyl-CoA-binding domain-containing protein 4 isoform X1	1671.59	2743.87	2697.31	2232.89	900.905		3111.98	2317.66	2885.31	2749.39	2661.28	1622.29	1284.61	2622.27	2678.45	2174.11	658.141	1830.12			2391.82	2540.1	1422.58	2500.78	2013.91	2377.29	379.279		3487	420.193	492.866	394.739		547.252	929.638	2244.07	669.489	536.015
A0A7M7GSA8	ATP-citrate synthase	15876.8	59763.5	45659	47248.9	14700.8	16200.4	53639.5	45487.4	64889.4	60169.7	49785	14062.5	25830.7	52055.4	44337.6	54363.8	13381.4	47224.9	14302.8	17335.7	55509	48271	9947.2	48532.7	44888	47432	42506.9	16562.7	46432.1	13875.2	20731.3	17464.5	15133.4	11852.5	14178.9	53057.5	15081.9	14876.8
A0A7M7GSB3;A0A7M7LRF7	peflin isoform X1	1010.66	1033.15	951.255	942.472	1324	1113.74	954.838	1053.29	1350.69	923.831	1128.18	639.853	599.092	1003.65	1047.03	1314.57	1388.78	1204.52	1189.27		1004.94	1169.48	1363.39	1015.94	933.341	971.077	565.378	1338.68	1092.22	1561.31	589.707	1018.3		1129.97	764.696	1400.73	780.429	1000.26
A0A7M7GSB7	Cleavage stimulation factor 50 kDa subunit		1862.32	1103.18	1600.89	679.896		1459.6	1626.78	1641.99	1227.54	1386.95			955.122	1660.4	1434.05		1138.18			1727.53	1647.96	541.084	1398.43	1642.49	1858.74	754.678	1413.92	1424.41		721.311			959.439		1025.14
A0A7M7GSC6	spermidine synthase isoform X1	8554.16	59122.1	67634.3	37599.6	6390.63	9245.71	63260	40526.5	94629.3	82567.7	52222.1	5825.13	12198.7	76246.8	48872.7	76960.1	10662.9	50397	5016.11	8195.49	57606.3	55975.4	12709.4	56875.3	37237.4	63784.7	6716.47	10844.9	76136.8	4812.3	7618.32	3806.84	11354.6	5100.09	9197.39	93415.5	7519.66	6533.81
A0A7M7GSC8	RuvB-like helicase	1138.91	6205.58	4359.7	5341.04	1462.67	1321.87	4673.35	5033.6	4303.54	4464.43	5214.66	812.615	1241.87	4933.87	5212.82	5011.54	1493.74	5536.69	1064.73	1234.81	5043.25	5314.51	835.309	5030.34	5429.49	5277.09	1405.68	1560.54	4698.24	1190.98	1361.56	958.114	1016.06	885.756	1143.93	4193.44	1717.76	1246.77
A0A7M7GSC9	collagen alpha-5(IV) chain	4718.89	7709.92	7771.46	5709.7	4466.33	5606.27	7038.41	8264.74	10901	6655.14	7399.79	3415.35	3292.28	7933.37	6177.82	6564.85	4440.91	5019.56	6764.33	3175.97	6223.27	5941.52	4692.4	5841.62	5319.13	5804.39	2931.71	5510.09	10045.4	5788.16	3943.16	2979.94	6233.34	3972.87	2953.41	11550.2	3656.96	4042.74
A0A7M7GSD1;A0A7M7IFC1;A0A7M7LMJ8;A0A7M7R8F3	MLX-interacting protein isoform X3	578.623	143.739	268.682	203.945	324.023			94.786	381.904	134.967	191.278		245.877	297.021	105.471	177.392		106.929			155.086	112.19	120.754	228.235					478.789							167.693
A0A7M7GSE5	methylosome protein 50 isoform X1	1042.92	1608.74	1715.47	1752.38	1501.22	777.007	1506.52	1765.67	1252.74	1297.76	1267.05		511.654	1488.11	1848.72	1743.84	713.241	1638.23			1608.5	1800.17	1295.35	1866.05	1581.67	1655.92	1135.7	727.728	1508.6	1210.3	1124.41			703.074	1424.53	1611.3
A0A7M7GSE9;A0A7M7R7V4	COP9 signalosome complex subunit 5 isoform X1	853.716	3428.32	2507.07	3534.81	1000.58	1085.75	3246.08	2724.3	2944.48	3437.25	3471.97	759.35	1139.28	3301.38	3077.84	3990.53	1253.68	4470.24	1358.03	1199.99	3702.75	3736.74	623.627	3626.65	3948.07	3386.69	1376.05	1130.88	2921.68	1285.74	1492.02	1437.2	1087.02	820.668	1218.39	2685.01	1022.58	1362.27
A0A7M7GSG4;B5APR7	apyrase isoform X1	1561.85				948.547	1262.02						786.326	1111.51				1472.76		1089.92	7575.9			1303.19			229.752	713.016	1775.64		1051.9		775.089	1737	1382.48	1546.67		1201.8	1070.21
A0A7M7GSH8	RNA polymerase II-associated protein 1		318.265	359.794	254.848			347.532	263.275	222.098		276.002	284.597		335.578	327.632	217.458						264.501		271.718	270.463	365.346			308.737
A0A7M7GSH9	uncharacterized protein LOC102655639 isoform X1		1373.36	1074.43	1127.22	313.33		1396.12	1288.49	1912.61	1153.17	1320.98	3952.86		949.12	1483.24	2186.78	1317.7	791.284		5334.83	1741.93	991.631	2272.27	693.223	769.415	1417.36		2195.68	2596.42		1477.74	3024.34			2236.76	972.372
A0A7M7GSI0;A0A7M7IL37;A0A7M7R5Y8	glycerol-3-phosphate acyltransferase 3 isoform X3		239.6	490.182	471.778	368.022	172.505	467.249	613.901	389.96	385.466	392.243	221.517		519.192	414.595	385.677		142.427	295.589		92.368	386.175		332.7	278.605	338.246		189.214	368.66	234.37				105.725		294.366
A0A7M7GSI4;A0A7M7GTB7	Glucose-6-phosphate 1-dehydrogenase	20978.8	13445.7	14476.8	9262.24	13926.7	16667.7	14303.5	8969.69	21646.5	14693.9	12102.6	21536.7	25761.6	12684.4	9635.85	12388.7	13665.7	7232.48	13263.3	19624.5	13274.2	11076.6	14178.1	11506.3	9025.54	12162.3	35053.9	18330.5	15647.5	10598.4	23513.9	17329.4	12671	14293	14473.6	16419.4	12225.5	12179.3
A0A7M7GSI5	Succinate dehydrogenase cytochrome b560 subunit, mitochondrial	1088.07		442.375	1198.4	2075.75	2805.81	370.786	887.023			536.937	1912.1	475.083	1965.69	583.308		2271.65	539.343	6825.91			739.985		695.932	667.945					7934.71	1130.99	11095.4	1242.09	2439.1		410.329	1942.87	2304.43
A0A7M7GSI8	Transaldolase	70515.2	49422.1	52540.8	35465.8	51395.2	61386.3	42387.1	36736.8	49996.6	46747.1	40848.9	68527.7	104636	38451.2	34907.7	44685.1	51705.8	35006.1	42221.2	53810.3	40682.7	38558.9	56198.3	43508.7	32203.8	39793.7	86748.5	62989	50164.6	38358.3	61690.2	53250.1	58950.9	49959.9	51220.9	40289.8	44079.7	39831.4
A0A7M7GSJ0;A0A7M7IMZ9;A0A7M7LMK9;A0A7M7R2V3	Angiotensin-converting enzyme	785.919	561.123			1212.99	719.3	205.73	244.011			273.522	992.421	646.87		220.272	220.815	811.454		983.349		310.591	394.435		305.013	159.082	375.698	597.445	890.149		772.016	899.059	925.754	964.816	851.636	1215.55		1018.73	983.803
A0A7M7GSJ2;A0A7M7IKG4;A0A7M7LRP5	putative epidermal cell surface receptor isoform X2		1473.5	1894.56	937.484	576.06	828.841	1630.73	1347.95	1872.96	1341.81	1329.92			1306.36	1374.93	1365.04	772.63	1125.47			1144	1280.79		1430.67	1387.95	1690.47		453.229	1583.91	471.723	663.289					1511.24	642.063	772.121
A0A7M7GSJ6;A0A7M7R7G1	lachesin isoform X2	14921.1	18001	20888	17439.7	10295.4	10332.1	15364.8	19860.3	21369.6	17467	16093.7	8302.24	7822.66	17282.1	19207.3	21517.5	8613.17	14595.3	9959.79	1584.02	16030.1	16937	10689.6	18968.7	15438.4	19936.6	7188.55	11612.4	19927.1	8574.88	10559.1	8230.98	9686.48	7555.01	9067.88	15385.2	8597.23	8793.37
A0A7M7GSJ7;A0A7M7LN46	probable deoxyhypusine synthase isoform X1	436.405	1294.36	951.68	894.112	856.98	616.437	871.754	900.254	788.771	1057.25	1252.77	1075.57	619.323	832.386	845.513	1013.7	505.377	1010.71	312.457		1134.1	1070.95	793.63	1111.48	1112.87	1213.4	1014.21	470.181	1193.06	321.925	824.082	299.12	353.595	616.957	443.526	786.139	536.914	935.262
A0A7M7GSJ8	NSFL1 cofactor p47	6855.06	9815.28	9307.2	10367.1	5843.72	5102.96	10998.7	10185	8897.2	9213.25	10437.5	5670.97	5874.58	9765.54	10615.2	11016.8	4519.18	10376.4	5535.2	3686.56	10623.2	11003.2	5151.97	10606.7	10953.6	13620.7	5640.84	6715.71	9264.33	4411.02	6229	6265.62	5311.03	3914.26	5511.1	9240.55	4168.06	4506.23
A0A7M7GSK6	COP9 signalosome complex subunit 4	1949.38	8052.57	6180.97	7755.49	2806.34	2742.13	7005.25	7404.27	6604.61	7460.79	7476.1	2045.35	2184.55	7089.53	7736.76	8306.05	2245.48	8954.69	2678.84	1842.18	8310.14	8516.57	1384.78	7464.29	8063.75	8027.26	3633.8	2591.74	6729.46	2972.75	2763.01	3044.03	2515.93	1749.25	2614.36	6800.22	2831.5	2571.08
A0A7M7GSK9;A0A7M7LML3	L-galactose dehydrogenase isoform X2	665.933	1312.67	926.846	660.44	960.898	838.766	889.511	822.837	1485.76	1101.75	1099.13	1041.8	1465.42	1183.28	975.104	1150.76	898.417	725.181	302.863	767.068	869.718	1187.14	1379.73	1101.29	707.97	1496.17	525.792	725.101	1596.59	545.964	662.366	632.443	1025.81	956.019	689.72	1235.1	258.183	518.16
A0A7M7GSM7;A0A7M7RDN6	integrin alpha-PS1 isoform X2	304.222	266.301	551.661	330.801			256.069	585.705			219.971			370.733	515.46	150.185		347.992	267.77		283.322	581.837		261.638	331.241	245.789			467.45
A0A7M7GSN0	probable prefoldin subunit 2	3169.52	9661.69	8316.13	10183.5	3296.24	2906.97	9742.05	8840.69	7460.76	10525.9	9046.56	2967.91	3985.85	9849.21	8891.74	9702.84	3094.27	10372.1	2857.43	2591.89	9970.48	9759.37	2686.88	9463.27	9840.46	10309	4918.71	3021.36	6590.7	2904.99	3329.14	3109.72	2550.25	2838.23	2622.33	6887.49	2988.64	3285.84
A0A7M7GSN4;A0A7M7M4N7	calpain-C isoform X1		408.605		471.476			259.261	497.728	207.578	269.11	454.274			325.398	433.387	410.759		506.784			402.504	561.065		345.036	734.86	747.002			248.247
A0A7M7GSN5	ras-related protein Rab-1A	40197.9	51605.9	52917.4	61650.9	29889.7	32255.9	53139.8	57026.3	51289.7	59249.1	54158.2	34653.6	72283.4	47623.7	48166.7	47587.8	30807.2	63449.5	30425.8	55704.3	62966.3	58182.5	43873.4	56088.3	57697.3	51875.2	68786.3	38451.8	55196.1	28451.6	44492	43122.1	36852.3	31685.8	36032.3	46155.1	41397.4	31932.7
A0A7M7GSP9;A0A7M7GUY8;A0A7M7GXM8;A0A7M7H045	uncharacterized protein LOC100577003 isoform X4	1808.12	1250.5	2085.82	1529.54	1490.59	1365.38	2471.75	1357.06	2251.86	1658.27	1419.44	1778.62	3358.11	1335.79	1916.06	1963.36	1763.66	1902.08	1735.45	1376.43	1808.86	1582.73	3863.56	1923.51	1673.09	1867.79	1151.24	1449.7	1787.57	1232.41	1425.58	1628.99	2493.27	1599.21	1978.54	2096.67	1739.39	1846.71
A0A7M7GSQ4;A0A7M7R5A1	glycerol-3-phosphate acyltransferase 1, mitochondrial isoform X2		835.447	1141.25	877.842	1041.48	183.272	1174.8	1341.01	1037.97	771.623	881.619			1291.82	811.562	763.075		540.53			895.162	890.121		732.576	1052.51	793.569			1354.1							827.254
A0A7M7GSQ5;A0A7M7TEY8	polyubiquitin-A isoform X2	85620.8	66139.2	88474.6	73274.3	68058.7	62703.7	74105.5	77902.7	82550.9	92980.6	63040.9	61452.4	80790.5	81869.3	57744.6	77591.3	71812.6	79663.8	59761.5	91315.8	86857.2	80239.5	75541.8	83571.8	82997.6	89738.5	75661.7	102711	79208	58696.4	79375.2	71490.5	81780	70918.2	79133.4	78218.4	77653.9	63954.9
A0A7M7GSQ6;A0A7M7R4P6	Coiled-coil domain-containing protein 93	1184.9	873.613	1473.37	1234.01	808.697	1016	1252.91	1250.57	908.42	1554.44	868.911		1005.82	1341.86	987.256	1034.06		1151.06	287.59		791.807	698.439		906.839	971.92	1114.64	1053.8	1102.37	1208.24	579.981	907.527					1573.28		981.247
A0A7M7GSR1;A0A7M7GVD2	ABC transporter G family member 20 isoform X2		523.65		689.389			294.529	472.985		375.413	489.362	486.368	270.668	138.55	839.163	346.363		594.449			311.278	671.698		799.824	914.592	673.993	1212.85	242.066			350.809	789.811
A0A7M7GSR5;A0A7M7RAI6	facilitated trehalose transporter Tret1 isoform X1				462.532			323.248			286.661	506.481			291.34	409.15	295.519		386.709						374.016	394.375	178.632			529.611									331.395
A0A7M7GSR7	uncharacterized protein C24H6.02c		385.919	448.245	332.534			192.027	190.557	163.145	371.679		239.194	333.981		260.239	348.74		312.186		316.328	239.671	348.047		266.918	261.12	251.692	255.29	812.247	224.108						351.882
A0A7M7GSR8	uncharacterized protein LOC102653894	16501.3	9350.57	14147.7	9655.68	12352.5	15603.9	9809.27	9147.1	12162.5	11432.8	9657.85	10834.3	11323.5	9359.64	8883.67	10097.9	11566.3	8130.01	10339.3	13756.8	10485.4	9512.01	9307.87	8973.12	6729.66	10159.4	10659	13086.1	12177.6	11069.5	16640	10828.8	14517.6	8278.04	12919.5	11219.6	11943.3	10800.7
A0A7M7GSS0	40S ribosomal protein S25	2773	22416.6	18378.8	27066.4	6869.22	6673.68	24256.5	33166.8	21424	18686	22251.1	3550.6	3104.72	25893.5	31043.9	23670.9	3646.58	21466.6	6329.14	4736.81	19558.8	29791.9	1775.54	23967.5	31659.9	21207.1	3740.86	4939.2	24895.2	5194.79	4852.19	5518.87	6373.75	3024.68	5913.67	18918.9	6433.79	5665.03
A0A7M7GSS6	GrpE protein homolog	13412.5	7600.07	8586.51	8675.12	10233.9	11889.8	12626.1	8219.16	6229.84	10105.6	6828.88	9086.46	14325	10781.7	9048.91	8431.12	12325.3	9339.86	9066.14	9491.77	9192.36	9569.18	10251.5	9148.2	10808.3	11245.4	20959.4	16394.6	8218.7	9609.85	13158.9	11560	12404.3	10275.2	11779.3	6609.16	13103.3	10643.2
A0A7M7GST0;A0A7M7GUQ3	Polypeptide N-acetylgalactosaminyltransferase		784.911	1166.71	887.356	251.443	461.142	628.271	1150.85	791.177	724.448	746.801			984.191	955.158	726.135	387.778	672.967			812.703	1086.22		919.827	805.738	848.405			929.979					460.045		553.799		471.415
A0A7M7GSU4;A0A7M7R4Y4	Adenosine kinase	51409.2	15623.3	19125.8	15111.9	41144.6	45852.6	23403.5	15543.7	16335	19738.1	13322.1	40407.2	50352.7	16979.1	14884.5	15550.5	39894.6	17991.8	31240.3	23670.2	20905.6	19347	34040.9	20023.7	16687.8	25338.7	48601.6	56246.1	17286.5	41985.5	41845.2	40794.4	49056.7	49839.5	40294.7	16282.1	42909.9	37715.4
A0A7M7GSU7	Cytochrome c oxidase assembly protein COX20, mitochondrial			69.5268	465.816	133.092		206.159	269.752	283.92					471.373	198.466	272.849						265.26		166.59	258.707	288.296												544.072
A0A7M7GSU8	uncharacterized protein LOC411955 isoform X1	21694.8	24925.9	36682.6	21506.4	15897	24698.2	22489	24653.3	31228.3	26427.2	21556.8	11477.7	19747	22009.2	19094.5	20854.1	22542.1	19773.8	20036.8	12408.1	25767.7	19400	23384.6	23796.6	13719.3	22321.6	12180.6	23066.7	33612.2	19921.3	17604.9	13161.3	27926.9	17815.5	20091.5	26133.4	21250.5	16380.4
A0A7M7GSU9	myosin regulatory light chain 2	114990	59436.6	64387.8	261233	413076	146759	49477.8	165281	38838.5	75631.7	83920.5	290299	43401.8	221269	109375	145936	127705	65137	491264	32909.3	52341.8	81574	52684.8	75899.6	85035.4	133511	29505	120673	89669.6	388909	171417	211418	69780.4	89022.6	219547	62280.6	120175	194813
A0A7M7GSV0	protein FAM162B	1359.21	2698.01	3591.22	3976.95	5036.3	7851.36	3575.08	4132.94	3937.83	2150.53	3250.51	3204.64	1366.17	4327.13	4257.5	2579.07	5667.9	2309.35	12265.1	884.405	2290.7	4260.47	496.843	3770.26	2927.12	3017.71	1202.47	3027.26	3560.2	10637.1	3190.47	14497.1	2085.9	3568.67	4499.1	3199.81	5713.43	9101.87
A0A7M7GSV3	ATP-dependent Clp protease proteolytic subunit	1686.89	2136.49	3134.48	2611.54	2701.94	2840.46	2926.3	2556.29	2899.95	2255.25	2151.03	1616.23	1730.28	4564.13	2427.57	2183.43	2197.92	2501.47	2608.38	967.8	3073.1	3509.48	1062.35	2356.89	2910.4	2972.3	3336.81	1795.09	2807.44	2507.06	2757.44	2378.82	2295.46	2053	2557.9	2931.8	2805.48	3122.16
A0A7M7GSV5;A0A7M7MSL7;A0A7M7TFC9	Long-chain-fatty-acid--CoA ligase	1798.17	1075.72	577.256	1990.12	4087.48	2827.51	564.974	1818.36		679.801	1156.82	3405.07	798.436	2931.39	1018.03	1273.17	2062.23	1487.33	8099.22	820.048	666.275	1433.65	794.687	1017.76	1637.38	1300.4	896.473	1843.11	634.379	3978.73	2828.04	3738.65	1481.59	1570.64	3379.86	778.375	1966.03	3171.9
A0A7M7GSV8	RNA helicase	737.318	2108.28	1860.94	2478.02	1045.53	840.994	2608.42	2677.9	1590.41	2031.09	2259.4	1070.03	758.368	2653.11	2391.82	1960.2	1110.95	2018.87	793.018	1898.09	2373.64	2464.38	927.35	2281.18	2817.76	2201.45	1292.85	1147.15	2534.84	931.988	1406.72	488.96	1283.92	719.214	677.43	1582.65	1449	601.632
A0A7M7GSV9	60S ribosomal protein L18	2292.69	11885.4	12621	15902.1	4096.28	3626.3	14491.9	20316.8	11522.2	8971.15	13102.7	1831.65	1439.64	14691.6	18774	12117.6	2192.47	10176.5	3986.86	1963.56	8564.42	17570	1044.91	16339.6	18253.7	10760.8	2145.2	1964.6	13992.5	3340.34	2903.65	2571.53	2060.49	1596.57	3354.69	7215.7	1994.51	2915.56
A0A7M7GSW2;A0A7M7IG33;A0A7M7IIC1	CCR4-NOT transcription complex subunit 1 isoform X3	936.868	2440.02	2014.9	2328.56	723.286	723.432	2163.45	2498.83	2464.17	1940.79	2316.72	947.426	1260.39	2277.12	2764.84	2069.15	1381.89	2288.11	692.638		2434.19	2396.65	682.549	2382.31	2562.33	2266.37	1142.53	1250.81	2156.54	4176.73	693.273	923.232	1176.09	430.697	1221.27	2123.38	610.793	898.367
A0A7M7GSW7;A0A7M7GXZ2;A0A7M7GY37;A0A7M7LNR3	uncharacterized protein LOC727232 isoform X1	1107.47	2128.12	1164.1	2743.92	1909.65	1055.98	1626.09	2151.96	904.666	1245.44	2104.8	1490.81	484.369	1502.11	2342.66	1684.76	1313.13	2593.75	2391.17	1149.52	2212.28	1627.46	303.714	1608.86	2835.44	1747.73	771.423	662.905	1110.2	1899.15	1274.53	1319.55	1011.11	759.796	890.434	980.577	551.546	996.219
A0A7M7GSW8	disintegrin and metalloproteinase domain-containing protein 10 isoform X4		219.073	435.836	370.021			276.565	423.33	318.109	205.58	458.692			228.897	231.6	217.914		243.977			56.7329	184.587		189.953	143.316	273.396											278.155
A0A7M7GSW9	complex III assembly factor LYRM7 isoform X1	6397.74	1996.9	2078.53	2304.16	5797.63	6114.43	2438.65	2353.5	1675.94	2424.53	1898.28	4722.32	5707.92	2779.12	1852.89	1720.01	6392.08	2081.38	4161.94	5549.16	2112.55	2032.88	4364.24	1881.96	2794.32	2819.99	7620.21	6523	1826.13	4817.63	6438.21	5210.97	5553.75	5161.08	5857.76	1548.07	5156.1	4782.31
A0A7M7GSY0;A0A7M7MWP5	myotubularin-related protein 13 isoform X1		337.533	293.426	492.947	195.849		466.27	211.441	274.55		164.668			408.315	347.71	484.6					287.738	727.406		442.99	228.7	376.691					356.389		146.632			627.704	555.119
A0A7M7GSY2	Pinin	352.541	986.502	966.705	817.461		762.786	912.797	1006.83	757.132	689.315	1060.58	241.252		848.593	1248.52	818.88		810.195	1010.34		1224.52	981.773		1009.56	1121.28	1027.31			983.882		291.577		571.074	623.957		1014.98	429.143	256.139
A0A7M7GSY6	Malic enzyme	55740.3	13048.9	12587	23400.9	79745.1	49533.4	14172.9	16237.8	7128.9	12310.2	11933.4	67536	44609.7	19234.9	13644	13919.8	45879.3	14688.8	65945	39575.7	11681.3	16448	27014.3	13728.2	18177.6	20340.5	81281.5	52433.9	12837.9	49185.2	64529.2	74322	42984.6	37542.2	63764.6	12504.4	59334.6	62842.7
A0A7M7GSY7;A0A7M7GVG6;A0A7M7GY52	TATA element modulatory factor isoform X1	50294.5	15067.5	13885.7	14201.1	139812	83927.9	11268.9	22482.5	6360.51	13619	16747.7	254015	24907.6	49419.7	24073.2	13276.4	112858	14029.8	376151	41628.3	14560.6	22538.6		12476.1	21211.9	15599	9684.72	93479.2	17148.4	147019	78208.7	140377	31945.7	52142.2	117309	20513.7	54451.6	87015
A0A7M7GSY8	formin-binding protein 1-like isoform X6		43.8039	173.53	229.153			136.277			155.44	232.237		162.038	163.944		95.845								117.708		170.809			244.79							242.463
A0A7M7GSY9	pentatricopeptide repeat-containing protein 1, mitochondrial		515.482	736.225	918.242	476.901	1310.08	951.721	1026.52	645.51	376.798	609.563			1538.32	841.814	579.518		607.715	707.505		680.547	772.924		813.416	761.675	746.674	302.329		640.455	518.535						590.157
A0A7M7GSZ0;A0A7M7GTF1;A0A7M7GV93;A0A7M7H0B9;A0A7M7M513;A0A7M7MQ35;A0A7M7R630	SH3 domain-containing protein		1058.65	1419.38	911.109			1407.8	1222.07		1384.5	1202.79			1435.07	1367.72	918.404		1719.23			1813.06	1868.86		1063.42	1622.53	1321.13			705.306							1383.17
A0A7M7GSZ8;A0A7M7R714	Delta-aminolevulinic acid dehydratase	1492.39	1976.64	2400.65	3557.09	1454.44	1859.89	2398.83	2595.85	1645.38	1960.1	2020.2	1073.95	1123.3	5133.18	2480.31	2407.95	1485.91	2014.79	1978.56	1310.79	1690.33	3330.53	1104.49	2565.53	2697.91	2680.67	2453.32	1610.11	2490.62	1532.55	1461.25	1541.67	1364.25	640.367	1229.02	1733.92	1922.15	2505.8
A0A7M7GT01;A0A7M7IIL7;A0A7M7IJ61;A0A7M7IKD7;A0A7M7ILU2;A0A7M7IM79;A0A7M7IQS0;A0A7M7IR67;A0A7M7IVT9;A0A7M7M184;A0A7M7M5H9;A0A7M7MTU7	uncharacterized protein LOC100576251 isoform X3	3304.23	959.891	906.449	1067.83	2095.77	1576.78	1229.16	1089.07	1442.15	1050.01	970.525	1736.11		1104.46	1254.01	1076	2087.6	725.887	806.884		1055.82	1142.87	780.417	1113.34	901.608	1177.4			1026.22	1117.91	1618.51	1121.59			1951.01	1296.7	571.808	777.867
A0A7M7GT09	Protein farnesyltransferase subunit beta	6001.17	5271.34	6730.72	6363.27	5136.34	5672.19	6873.94	6523.38	6963.04	7346.07	7424.03	5163.93	5668.55	7036.44	6622.45	7364.47	6020.23	7722.59	3743.12	5541.92	7359.14	6516.46	4093.38	6768.59	6009.03	7748.57	6805.11	6420.59	6622.58	4714.17	5150.99	5073.01	4293.47	4546.99	5134.82	8137.54	6163.81	4639.7
A0A7M7GT15	eukaryotic translation initiation factor eIF1	19807.9	11482.4	12079.4	10393.2	9721.73	12933.2	11498.7	11053.7	12180.1	12829.5	11376.4	11296.4	11862.1	11361	11332.4	12259.3	9850.1	11137.4	7676.21	8226.24	12637.2	10210.2	11341.8	12087.3	10522.7	13470	8620.57	13195.6	9895.58	9206.46	13145.2	10882	10994.1	11420.9	10058.2	10395.2	10218.2	7877.63
A0A7M7GT25;A0A7M7R8X8	ATP-binding cassette sub-family F member 3 isoform X2	1401.77	2310.97	2126.62	1940.63	910.363	1208.89	2040.58	1543.82	2362.78	1940.52	2302.25	996.462	1324.03	2327.49	1836.03	1951.29	1174.36	1761.9	900.546	2598.24	2217.5	1642.81	1114.9	2052.25	1668.11	2310.54	1198.59	1109.53	2122.18	943.131	549.936	1156.94		978.514	1363.19	2195.46	954.702	1238.44
A0A7M7GT36;A0A7M7R6M1	TAR DNA-binding protein 43 isoform X4	8266.39	13804.9	11675.4	11916.8	5187.83	5523.24	12945.3	12182.6	14636.5	12892.5	12235.9	5258.24	7826.11	10600.1	12587.7	12844.1	4913.95	11960.6	4154.74	5620.67	14414.7	11391.9	5020.76	12056	12751.4	14108.7	8515.13	6810.56	11988.9	4911.76	9164.41	4581.64	7006.45	5172.07	7032.56	11631.1	5275.64	5579.76
A0A7M7GT40;A0A7M7GYA1	deubiquitinase DESI2 isoform X1				726.23							493.576			912.036	506.774	632.117						700.431			508.422	932.028				597.796	914.437
A0A7M7GT41;A0A7M7GUK6	Golgi apparatus membrane protein TVP23 homolog		282.689	315.092	459.429			602.273	386.335		379.163	413			502.339		335.436		376.242			232.907	681.505		335.381	431.471	246.722
A0A7M7GT49;A0A7M7GXN7	Clathrin light chain	2424.21	6107.43	5209.86	5199.99	2143.34	2579.89	6665.46	6707.16	6162.53	6061.64	5250.42	1055.94	2177.83	4933.17	7468.78	5729.24	2413.95	5900.97	2088.3		6372.9	6295.01	980.697	6242.71	6492.05	5975.85	1704.15	2829.41	6304.04	1873.32	2315.37	1850.09	2754.69	2617.33	2428.82	5156.91	2033.91	3336.25
A0A7M7GT50	dentin sialophosphoprotein isoform X5		457.244	583.12	797.733		453.664	650.599	862.043	635.192	813.493	824.368	307.437	275.054	828.366	1080.82	758.567		808.886			480.234	776.5		645.399	665.121	865.587	444.989		808.442						663.518	749.815
A0A7M7GT54	uncharacterized protein LOC100578084	2111.65	809.893	1538.57	660.45	1294.68	3541.83	989.214	570.779	701.714	747.933	706.761	1421.67	1646.37	728.129	588.409	741.433	3371.3	740.866	2087.06		772.296	839.097	2948.18	501.634	750.911	1167.72	1050.22	3417.72	1330.28	1948.63	1615.47	837.599	3741.34	1529.3	2552.89	1493.87	3069.32	2000.56
A0A7M7GT58	Eukaryotic translation initiation factor 3 subunit C	2710.05	11007.4	10844.6	12490.8	3371.37	3054.11	11401.5	12305	10081.9	9770.5	11227.5	1823.05	2280.92	10461.1	13365.5	11635.4	3099.61	12388.6	3798.21	2768.41	10275.2	13058.3	2162.57	12987.5	13578	11695	3205.41	3069.91	10682.3	2658.57	3338.34	2881.75	4455.31	1980.84	3257.37	9500.75	3821.66	3044.17
A0A7M7GT64	N-alpha-acetyltransferase 30	1597.7	2173.93	2201.35	2343.65	1024.82	1489.9	1867.32	1998.52	2311.93	2073.24	1950.58	565.482	1311.04	2537.19	1595.38	2082.9		2495.89	1124.73		1557.16	2120.14	1033.48	2169.03	2184.59	2200.96	2271.47	612.903	2190.41	739.091	1380.46	1123.39	989.325	872.927		2440.53	1060.53	527.224
A0A7M7GT67;A0A7M7GTU6;Q1W644	odorant binding protein 10 isoform X2		4821.13	3014.51	5691.88	687.165		3160.3	5310.5	6750.83	5435.11	6229.54			4946.63	5928.12	7314.68		6035.14			3363.94	3887.83		4794.16	4557.01	4550.67	807.937		4682.22							5135.31
A0A7M7GT77;A0A7M7IJS4	Protein MON2 homolog	771.766	1962.51	1752.19	2335.71	643.815	835.732	2008.39	2013.86	1823.94	1964.98	1887.16	521.481	467.699	1754.49	2304.58	2110.27	1003.37	2227.84	814.082		1980.77	2291.98	336.272	2109.39	2283.34	2158.48	789.635	691.748	1900.57	696.387	782.749	766.265		575.832	752.62	1921.33	940.659	746.34
A0A7M7GTA2;A0A7M7KYV9	tRNA pseudouridine synthase	379.51	485.055		374.578	528.787		155.429	632.864	578.14	691.53	646.03			1068.64	584.705	348.154		398.88				661.514		564.401	463.075	452.572	518.205		557.916							406.298
A0A7M7GTA3	Aminopeptidase		6112.83		25510.7		9101.09	8319.4	18995.7	7142.6	2294.86	4953.57	42766.6	2889.56		3908.04			1480.31	12125.1			2605.88		5761.32		2721.96				14246.1	4335.04	2393.65			1501.78
A0A7M7GTA4;A0A7M7RA76	uncharacterized protein LOC552276 isoform X1	877.602	1645.38	1771.16	2149.31	662.786	582.856	1787.1	2151.08	1279.5	1453.66	1960.24	204.244	526.554	1320.96	2411.61	1377.56	529.302	2049.34	297.534		1969.28	1849.89	570.163	2033.97	2273.87	2104.33	631.824	613.149	1624.28	511.439	449.225	562.637		477.753	872.02	1831.75	368.208	331.647
A0A7M7GTA6	uncharacterized protein LOC100576401	4256.35	1913.24	2128.5	1720.9	3414.69	4366.74	1685.92	1737.87	1753.52	1859.21	1937.69	4831.36	3960.25	1916.38	1550.78	2130.79	3923.56	1412.23	2602.41	2962.24	1578.52	1493.41	4780.29	1689.14	1403.25	1757.17	2497	3673.45	2015.37	2384.6	3093.99	3388.81	2461.83	3546.55	2995.54	1923.05	2156.46	2442.29
A0A7M7GTA7;A0A7M7IJP2	host cell factor 1 isoform X2	1023.83	3147.13	2063.05	2862.25	939.32	1153.09	2671.43	3432.45	3120.79	2464.3	3219.78	565.769	1071.66	2253.12	3366.96	2965.05	903.576	3095.12	928.363		2767.16	2780.2	1394.25	2957.75	3105.27	2687.03	1174.6	819.187	2724.77	1012.94	1261.56	1175.12	1165.08	501.105	1175.63	3068.16	1217.99	953.022
A0A7M7GTA9	dnaJ protein homolog 1	5860.49	9595.39	7476.56	9075.52	6703.59	5787.53	8077.01	8977.44	8129.33	7236.63	8634.92	7702.68	7536.05	8206.86	9153.2	8947.69	6248.66	8841.32	6764.93	7582.05	8856.11	9063.37	5241.28	8458.75	9795.77	9299.42	6101.1	7415.03	8451.04	5644.94	6853.73	7574.93	5541.12	4793.01	5783.92	8423.26	5685.6	5369.97
A0A7M7GTB6;A0A7M7GTX9	dystrotelin isoform X2				2238.47	3691.63	4640.64	1438.63		1344.75	2017.39	860.026			2538.09	1141.63	1923.57			4235.63			428.574	4027.55	2135.35		2251.71			902.435	4924.47				3079.71				1246.95
A0A7M7GTC0;A0A7M7R8E5	Aminopeptidase	1072.08	2583.81	1507.4	2443.76	1379.81	995.822	1732.12	2324.92	1366.52	1609.18	2029.99	895.118	945.858	1830.06	2838.09	1555.22	1587.84	1796.81	1344.95		1883.98	2603.39	2644.72	2046.1	2853.29	1720.76	762.159	950.896	1790.17	1603.64	1144.83	1330.98	3140.46	1129.41	940.648	1567.16	1011.96	1156.13
A0A7M7GTC9	uncharacterized protein LOC102655706	1384.82	1077.94	858.816	865.713	538.739	1079.85	1096.65	793.203	1061.71	1326.21	647.589	1070.97	1746.6	858.235	647.222	866.487	1502.51	1074.18	317.344		994.284	968.616	627.593	824.474	523.766	749.008	880.485	1505.63	675.64	663.874	1236.34	943.341	1275.77	409.967	1481.13	1647.33	1199.33	901.983
A0A7M7GTD5;A0A7M7GXW5	Diphthine--ammonia ligase	7031.66	3509.08	3572.68	3601.54	6450.5	5868.4	3415.69	2718.28	2284.94	3386.53	2870.2	5836.91	6555.91	2718.95	2875.04	3542.63	6720.39	4176.91	5622.74	5251.17	4571.77	3402.11	3651.85	3849.83	3562.51	4368.74	10704.9	7335.61	2627.56	6546.33	7870.8	7971.51	6998.72	6970.5	6162.45	3390.78	7453.2	6662.01
A0A7M7GTD6;A0A7M7GVU7;A0A7M7GYG5;A0A7M7GYL3;A0A7M7IHY0;A0A7M7ITE1	poly(ADP-ribose) glycohydrolase		828.221	693.771	743.239				736.04	668.639		760.43			602.966		640.516						497.473		363.35	819.39				628.005							314.794		563.384
A0A7M7GTD7	probable multidrug resistance-associated protein lethal(2)03659 isoform X1		328.164	172.261	353.579	491.389		254.774	536.444	359.66	329.633	215.55			397.359	468.682	392.107		367.521	589.845		228.139	556.532		415.749	454.309	334.868			351.926	293.749	782.438	330.856		90.113		496.121		251.746
A0A7M7GTD8	uncharacterized protein LOC102653932					273.631			282.427					314.987			350.44	472.998					190.227	480.527			266.681
A0A7M7GTE7;A0A7M7GTW5	protein FAM76A isoform X1		1004.65	1133.48	987.743			847.379	932.487	568.398	828.504	1054.03			984.674	1112.79	700.665		936.034			643.53	1019.67		795.073	885.696	911.298	610.832		1085.42							888.427
A0A7M7GTF2;A0A7M7IJP0	cardiomyopathy-associated protein 5 isoform X2	2136.33	3153.64	2280.58	3003.23	1986.95	2026.59	2585.27	2965.88	1973.41	2433.63	2675.75	1639.35	1718.27	1414.63	3739.31	2182.23	1557.86	2609.97	1544.55	1677.31	3403.77	2867.92	1263.31	3059.69	3577.07	3061.87	1763.39	2180.81	2151.3	1211.85	2010.06	1609.89	1876.63	1591.94	1328.7	2187.64	1178.81	1660.33
A0A7M7GTF4;A0A7M7L398	uncharacterized protein LOC725097 isoform X2	817.476		468.932	1092.13	2839.75	3224.02	279.403	761.819				1616.66	1126.11	1290.73	463.935	534.939	2965	630.855	3443.68			731.399	691.753	373.305	614.616	659.541	561.585	1637.38	415.159	4447.49	1994.64	5487.78	973.188	2150.41	1968.87	412.31	1738.96	3144.84
A0A7M7GTF5;A0A7M7GXX3	uncharacterized protein LOC100576196 isoform X2		811.534	469.619	866.677			624.045	787.088	523.463	668.535	804.834	85.5036		553.613	915.132	590.136		750.067			746.426	774.308	1393.66	728.846	752.185	701.29			596.112		225.305					731.244		911.22
A0A7M7GTF6	metalloproteinase inhibitor 3	2139.13	1711.86	845.766	187.353	1563.26	2083.36	339.747	1530.74		1476.72	1266.21	3283.35	1322.69		1473.91	759.774	6559.89	1900.17	3538.88	4510.52	1589.51	940.571		2209.68	976.456	1646.4		3239.09	2485.44		2804.45	3432.35	4794.35		4687.26	2942.18	3721.5	3455.47
A0A7M7GTF7;A0A7M7R7S6	myotubularin-related protein 10-B isoform X2		657.299	668.552	538.86	681.986		520.573	831.136	427.237	461.251	750.848			632.487	854.591	673.635		369.187			634.299	588.993		546.457	470.857	469.888	736.236		607.902		501.094			288.447	617.858	882.992	882.976	146.712
A0A7M7GTG1	RING finger protein 207				110.633			74.3834	138.716			163.57				93.0135	142.089					146.438
A0A7M7GTG7	transmembrane emp24 domain-containing protein	1483.31	5275.86	10620.7	9009.35	1806.36	3151.92	10503	12877	8933.57	5956.81	8005.15	1375.22	586.757	8565.35	10163	7236.3	1802.47	6343.41	2745.66	800.122	6111.57	11578.4	451.63	9366.82	11305.1	6720.43	1087.33	2545.01	10896.2	1736.57	2934.92	1608.69	1630.6	1193.26	2331.6	7191.15	1934.19	1948.24
A0A7M7GTH2	ATP synthase subunit beta	105462	36238.5	65554	96335.3	244044	296989	62766.2	92229.7	37540.2	36362.5	44994.8	178331	51291.2	157464	67982.6	58990.9	200342	39566.1	470569	24261	39543.5	79791.2	31965.9	70393.7	85401.9	65497	108308	111449	53655.8	388571	113481	553133	64957.3	189832	197124	33273.2	162639	253865
A0A7M7GTH3;A0A7M7L2X9;A0A7M7L7L7	Sodium/potassium-transporting ATPase subunit alpha	4333.88	3526.44	5165.89	8277.04	14709.5	6200.94	5454.21	7851.03	5071.34	3436.91	4716.03	6268.08	17540.5	5442.08	6788.66	4856.37	3851.78	4480.12	9616.88	2710.42	4205.45	5670.88	1671.72	5552.74	6973.61	4504.28	2138.61	3488.52	5159.48	8284.5	5472.34	5692.81	4195.97	6756.4	5843.01	3659.74	4821	12140.9
A0A7M7GTH7	Reticulon-like protein				218.742	69.1172	294.782		290.64				480.283		373.526		183.933	168.429		721.229							175.567		183.016		391.829		255.583			260.809
A0A7M7GTI3;A0A7M7MRJ6	SET and MYND domain-containing protein 4 isoform X2	904.291	1262.44	1484.55	1623.56	773.993	891.151	1522.07	1812.42	1099.07	1463.28	1727.66	336.043	844.582	2186.36	1717.63	1571.23	1186.5	2417.15	499.431		1981.31	2545.84		2611.81	1643.79	1966.63	1334.93	893.939	1309.56	1329.48	976.673		764.49	989.886	965.035	1024.17	2097.15	2572.08
A0A7M7GTI4;A0A7M7GU07;A0A7M7IIB7;A0A7M7IK56	neurogenic protein mastermind isoform X2		702.316	614.255	338.527			419.254	601.368	844.012	590.513	706.173			408.318	501.847	577.858		179.236			416.368	239.814		467.839	308.575	561.814			540.575							613.639	786.478
A0A7M7GTI9;A0A7M7M588	serine/threonine-protein phosphatase 6 regulatory subunit 3 isoform X1	1978.66	2682.74	2170.87	2408.63	2169.24	2394.26	2622.65	2191.06	2952.27	2540.39	2559.71	1544.69	2862.82	2999.13	2883.71	2921.98	1642.27	2789.91	1435.04	1377.79	2841.13	2714.43	1258.27	2692.47	2482.75	2703.31	4111.01	2239.15	2786.34	1455.73	2702.88	2453.07	1503.2	1276.55	1868.64	2825.76	2229.18	2033.38
A0A7M7GTJ0	cullin-1	2357.85	6047.96	3882.42	5347.98	2258.32	2667.16	4613.94	4843.78	3514.39	4405.23	5227.15	1857.3	2260.04	4714.34	4763.9	5014.94	2635.69	5696.45	3520.54	1909.72	5294.8	5557.84	1850.88	5313.28	5364.23	5180.63	3826.86	3793.13	4806.12	2661.76	2748.92	2632.18	1485.59	2134.05	1915.65	4298.31	2187.21	2929.78
A0A7M7GTJ1;A0A7M7GYT0	kinesin-like protein Klp98A isoform X1		1047.41		729.508			317.838		1545.48	1488.32	629.068	1660.36	1929.04	444.809	427.088			444.252		120274	1955.96	466.701	4160.16	455.374	263.568	369.247	7420.07	2023.25			973.91		17576.8	1341.24	2651.58
A0A7M7GTK4	Eukaryotic translation initiation factor 3 subunit M	3679.44	14998.7	11928.1	14671.8	3331.1	4466.18	14424.9	15818.9	11886.8	13212.2	15088	2399.58	2636.03	13388.3	16009	13028.4	3723.24	15298.4	2944.61	4114.09	13809.3	15542	2494.98	15223	17113.8	13105.4	4117.92	4202.55	12721.4	2935.88	3684.12	3206.19	2946.56	2076.42	3397.41	11872.5	4097.71	2976.73
A0A7M7GTK8	pre-mRNA-splicing regulator WTAP isoform X1	1640.51	673.019	954.232	878.842	1070.3	951.71	989.789	1034.8	799.992	763.791	1086.55	844.821	769.062	887.395	1043.9	1013.33	956.955	845.809	506.612	973.801	829.242	1051.88	859.622	858.469	708.423	953.447	473.284	1310	922.962	573.265	463.383	650.302			1082.39			766.1
A0A7M7GTL0	CDGSH iron-sulfur domain-containing protein 3, mitochondrial	729.995	931.295	884.641	1245.53	643.403	844.857	862.316	824.708	1127	1504.95	728.474	744.125	1070.12	1091.16	766.177	951.209	467.757	702.975	454.803		821.484	1111.57	1092.12	884.081	1200.39	1174.42	2187.67	649.434	1009.95	810.037	600.06	639.389	1048.82	454.525	620.481	654.193	1070.53	939.086
A0A7M7GTL6;A0A7M7GU61;A0A7M7GV60;I7LRF0	troponin C type I isoform X1	4133.45	6149.01	9782.88	54309.4	16580.3	10806.6	6562.54	32040.8	3653.05	9928.82	10398.7	16781.2	2673.85	65728.3	24767.1	27754.3	6390.56	8859.58	21660.2	3396.52	6312.42	14937.4	3091.2	11740.8	12955.5	25317.3	916.072	8957.1	13781.7	15483.1	8295.82	22282.7	7443.78	3774.94	16311.6	10833.1	5580.39	16062.6
A0A7M7GTL7	protein FAM49B isoform X1	1344.57	1600.47	1652.65	1262.84	820.699	1546.71	1655.86	1850.17	2300.18	1788.7	1869.77	1091.49	1497.5	2240.36	2089.32	2034.65	1208.38	2699.05	788.809		1545.99	1529.02	1590.48	1569.29	1679.61	1765.98	1139	1236.23	2322.81	1225.12	968.491	1261.54	1526	1485.26	1101.83	2408.31	1034.55	1151.95
A0A7M7GTM4;A0A7M7GU69;A0A7M7GU79;A0A7M7GV69;A0A7M7GYQ2;A0A7M7GYU7;A0A7M7H115;A0A7M7LNV5;A0A7M7MRD3	Kinesin-like protein unc-104	1160.64	1737.54	1274.29	1342.24	915.589	1228.08	1186.24	1209.57	1325.34	1732.36	1476	1239.39	1025.21	1493.42	1734.7	1406.88	1068.11	1455.64		859.95	1187.34	1709.43		1657.32	1330.48	1569.87	1283.91	965.576	902.269		1641.97			3740.02	1227.2	1208.65	465.805	1554.85
A0A7M7GTM9	acidic mammalian chitinase isoform X1	505.989		630.746							458.832			415.531				909.621		1119.29				1449.83			433.391		319.049		881.119	662.701	392.025			604.822	343.855	1326.31	903.736
A0A7M7GTN2	ATP synthase subunit d, mitochondrial	17282.2	5498.93	11650.2	18146.5	53272.3	69125.8	12439.7	17390.5	6763.39	7009.77	8196.84	41465.6	8385.95	34890.1	14350.1	11852.3	47980.2	7954.87	121231	9770.84	7881.35	17787.5	6264.72	13730.4	14567.8	12496.3	4705.2	23394.4	11372.2	85822.7	24305.8	131126	13388.1	45471.9	40335.6	9169.13	44398.3	60626.4
A0A7M7GTP1	obscurin isoform X2		1631.49		5306.4	3000.45	1281.29	1087.54	3542.54	1074.05	1158.01	1731.48	2191.28	672.732	3244.27	2749.83	2122.68		1321.37	3466.18		1760.35	1234.78		1388.68	2440.18	2085.64		1263.02	912.564	3708.37	1754.53	1907.38	905.822	509.673	2650.82	575.615	964.283	3073.72
A0A7M7GTP4	ATP synthase subunit b	23377.8	6908.07	15648	24970.7	53315	83521.9	13686.6	21866.8	8280.85	7164.62	10904.8	43543.3	10717.1	38576.5	15871.3	14045.4	43754.6	7111.86	111500	7686.56	8874.8	19486.4	5757.99	17438.5	19759	16819.2	5096.58	19282.7	13541.4	86815.8	22814.8	133122	14430.2	43079.7	37162.9	7583.74	32891	56031.8
A0A7M7GTP7;A0A7M7MQY1;A0A7M7MR80;A0A7M7MRL7;A0A7M7SR05	eukaryotic translation initiation factor 4E-binding protein Mextli isoform X1	1058.36	1573.4	1390.45	1666	1394.18		1302.84	1303.97	1065.17	1315.84	1517.1	1544.59	900.164	1490.58	1524.01	1345.02	1165.54	1608.58	842.169	7450.5	1580.85	1406.73	638.117	1570.96	1870.06	1434.39	761.732	1168.1	1192.6	1339.04	1309.38	851.5	555.908	691.075	1036.93	1499.98	1105.03	1281.13
A0A7M7GTQ8	mucin-1 isoform X6	1341.05	425.725	314.433	651.009	1206.25	713.803	574.311	545.526	489.054	358.722	363.334	1014.09		950.995	696.367	921.001	1262.76	348.291	522.59		547.886	672.072		528.935	684.264	941.616	1159.08	936.71	400.464	1120.3	1504.34	890.868		534.602	2298.3	355.875	528.252	453.907
A0A7M7GTS0;A0A7M7LIC7	rhodanese domain-containing protein CG4456 isoform X2	3331.5	695.567	1017.47	812.81	2691.31	3691.24	976.913	763.854	691.619	1058.95	777.049	2574.04	1946.19	895.963	942.182	903.979	3104.13	675.545	2095.26		1104.56	804.636	2986.84	973.839	757.702	1361.49	1839.66	2839.04	1264	2463.42	2899.88	2199.44	2701.32	2571.38	3114.68	2042.12	2510.01	2699.77
A0A7M7GTS1	dihydropyrimidinase isoform X2	33103.7	57415.8	53214.3	60692.1	34245.8	26924.6	60141.8	54908.4	44205.1	58336.1	52804.6	26587	32540.4	50785.8	53650.8	59933.9	25186.9	62179.1	25340.2	23572.7	62699.9	53497	20865.2	63675.4	59961	60753	38723.6	27111.6	48223.8	27208.7	31762	30602.7	24600.4	19803	26775.2	48141.7	25989.6	30444.9
A0A7M7GTS4	tryptophan--tRNA ligase	3921.66	8156.66	6414.28	7096.69	2795.71	2896.23	6950.63	7643.32	5129.13	7975.85	7117.55	3472.1	5010.28	7067.61	6935.18	7623.13	3244.37	7334.16	2791.22	3016.52	8168.65	7773.13	3512.66	6923.51	7243.92	7062.91	5112.91	3308.69	6122.53	2721.36	3808.8	3141.31	3607.42	2680.1	2723.32	5995.14	3230.84	3479.19
A0A7M7GTS8;A0A7M7MQE0	junctophilin-1 isoform X1	2887	1689.86		2027.61	2120.72	969.579	874.51	1271.16	2022.5	806.18	1517.97	1290.58		1415.01	1568.49	835.737	1221.4	1787.76	2734.84		1678.98	1072.96		1364.75	3064.69	1251.29	1345.36	1102.5	332.854	2256.68	1103.13	1402.66		1032.52	1161.04		1044.36	1490.44
A0A7M7GTT7	UDP-glucuronosyltransferase	3835.41	7506.95	9111.88	8388.79	5481.9	5492.56	10392.9	11989	12706.7	6512.12	10139.5	3038.02	1019.56	9146.53	9002.1	8158.42	4095.62	5390.6	5083.64	3560.64	7452.6	11209.8	1452.13	7953.02	7193.93	6016.6	2688.86	2768.66	10668.4	3561.68	4282.18	4804.83	3000.38	3072.89	5251.51	6222.42	4096.18	3326.59
A0A7M7GTU1	Moesin/ezrin/radixin homolog 1								88.688		91.3942	106.187				145.256	158.57		85.881						87.9308	98.1806	62.5597				93.8671
A0A7M7GTU4	max-like protein X	394.662	280.657	298.528	364.232	360.009		204.091	230.473	621.962	304.109	428.879	179.295		356.988	275.774	538.595	276.763	558.115			458.183	308.188		349.803	293.222	382.444	262.243	285.788	489.266	140.336	319.106	440.583		480.966	533.769	439.482		281.239
A0A7M7GTU5	uncharacterized protein LOC551765	376.707	281.199	683.882	380.13	563.521	463.087	254.068	409.838	229.769	313.378	293.319	296.667	206.121	284.111	401.696	245.862		159.131	46.0899		227.103	244.185		379.049	420.87	283.213			338.181	271.375		460.393
A0A7M7GTV1	lamin Dm0 isoform X3	7739	14877.6	15488.2	20554.3	9492.74	9947.12	18174.1	25941.2	17983.7	14401.9	18665.4	6487.73	2653.02	16932.7	24301.3	18167.7	4887.69	14232.4	10309.9	4226.67	17437.7	18527	2818.64	17774.7	24667.7	13423.6	4362.24	5887.37	18671.3	8317.46	6557.28	6321.66	5899.11	4693.64	9357.47	13474.2	7252.95	6708.22
A0A7M7GTV7	Tripeptidyl-peptidase 2	5816.65	12841.2	15217	14698.3	7797.42	12723.1	17216.1	15689.7	15750.9	14512.3	13684.6	4015.54	3799.15	49004.8	18049.5	17568.7	22617.3	15851.6	12696.8	3129.98	15065.5	18650.7	2895.81	17163.9	20262.6	17304	4075.73	6578.74	14213.2	15989.3	4693.39	9704.86	4660.66	4506.28	5284.93	15395.4	7291.64	7176.9
A0A7M7GTV9	cytochrome P450 9e2	1156.09	2833.66	3249.35	3456.15	1614.7	2693.62	4195.34	4924.75	4126.15	2223.06	3448.33	1208.3	855.445	2295.27	3680.82	3934.87	2206.32	3071.64	2195.18	2425.73	2924.03	4808.49	809.536	3960.95	2818.03	2860.51	2335.26	1753.18	5086.89	1283.46	3116.81	1946.04	1535.46	1908.02	2504.3	3191.94	3633.8	2568.29
A0A7M7GTW1	mitotic spindle assembly checkpoint protein MAD2A isoform X1		384.298	520.482	247.436			311.977	272.557	437.548	522.649	376.489			352.576	286.062	347.254		241.667			243.683	253.741		460.199	267.879	217.762			263.352							490.735
A0A7M7GTW2	RNA-binding protein with serine-rich domain 1	628.073	1721.78	1506.1	2674.82	559.178	501.172	1940.96	2452.8	1334.9	1604.65	2088.89	617.142	229.363	1431.09	2142.72	2023.95	278.242	1535.42	750.348	191.579	1943.85	1868.34	326.886	1924.56	2328.27	1982.17	310.561	356.136	1992.59	375.808	368.335	457.832	304.433		745.818	1434.24	762.218	473.989
A0A7M7GTX4	FAS-associated factor 2	674.55	1527.21	2742.17	2174.59	1192.74	939.486	2869.58	3028.51	2661.76	2562.8	2419.31	537.609	579.953	2478.77	2688.74	2448.31	784.892	1508.7	953.195		1993.23	2624.37	489.911	2650.04	2704.78	2160.93	794.136	915.217	3056.81	821.263	1269.19	803.611	1172.63	677.131	1818.3	2134.32	1805
A0A7M7GTY1	hydroxyacid oxidase 1	3017.36	3016.18	7385.02	3294.16	4715.46	7458.72	4741.13	4227.18	5194.51	3143.63	3836.63	7392.36	9718.1	3931.73	3105.99	3463.74	5260.84	2342.48	5407.22	4402.25	2655.07	4914.9	6564.61	4103.62	2888.02	3877.69	6201.92	4047.24	5446.38	5419.03	7712.34	4097.54	5454.2	3816.9	7245.76	4723.06	8553.08	5362.24
A0A7M7GTY4	Isovaleryl-CoA dehydrogenase, mitochondrial	10506.4	8608.96	10181.7	7267.95	7601.81	7591.14	8153.18	8732.75	12431.9	8600.11	8096.76	8712.26	14075.9	8371.98	6134.24	8133.54	6593.93	7198.41	5835.23	7196.28	7705.26	8435.84	6841.64	8431.26	5685.46	9114.54	16064.2	7858.95	11179.6	5010.71	17342.5	7393.76	7601.12	4888.74	10934.7	10295.2	10815.3	7075.21
A0A7M7GTZ2	Small nuclear ribonucleoprotein Sm D3	954.096	1252.09	1227.05	1720	573.961	747.04	1249.17	1385.05	1480.52	1157.08	1303.18	308.211	261.133	1391.81	1652.36	1656.69		1836.69	520.011		1887.65	2269.75	395.342	1391.97	1814.93	1426.39	415.249	660.003	1033.59		595.505	349.391		217.124		1399.12	968.036	629.753
A0A7M7GTZ3	obscurin isoform X6	7596.61	5723.67	2607.49	19589.3	26327.9	13938.3	3787.98	12130.8	2064.81	3517.33	6452.57	24385.4	3392.67	33637.2	7950.42	9336.72	15086.1	6906.3	43876.8	6768.58	6667.53	5891.56	3589.41	4523.57	12445.2	9785.38	3378.62	9210.43	5554.69	32172.8	14197.1	19384.4	7500.74	6512.67	13954.9	3474.24	9594.12	15328.8
A0A7M7GTZ7	SET domain-containing protein SmydA-8 isoform X1	438.336	2457.04	1783.85	2701.91	737.982	853.206	2587.24	2569.87	981.113	1523.16	2277.13	592.791	632.992	2259.4	2183.83	1955.38	962.411	3256.65	847.177		2644.95	2565.75	328.999	2495.5	3329.09	2836.31	1255.52	1944.14	1476.16	751.947	782.289	815.172	1289.74	774.012	559.645	1220.38		1117.52
A0A7M7GTZ8	14-3-3 protein zeta isoform X1	337197	258620	268517	233779	245578	278438	275617	219307	228520	315683	234345	257045	344121	240302	275703	283527	242076	325095	246164	311364	321168	265415	254799	242619	248531	291846	348385	307659	243950	222961	327417	262431	314502	278031	326831	322839	326845	281086
A0A7M7GU00	PDZ and LIM domain protein 3 isoform X6				508.831		2564.09	824.371	1107.35						5617.17	887.022		3948.45	1188.21	1538.71		1359.09	780.79		1293.66	3199.33	1412.72				3382.87		1607.74						1578.39
A0A7M7GU02	Nucleoprotein TPR	2271.32	5400.51	4156.56	5859.23	2047.73	2650.81	4878.35	5875.5	4636.55	3947.51	5546.71	1316.47	2505.25	3793.48	6285.71	4500.61	1357.08	4411.26	2365.53		5176.29	5718.68		5427.47	5883.47	4562.83	1722.03	1917.99	4540.87	1664.15	1597.89	898.612	2735.81	1232.71	1878.81	3588.21	1841.18	2563.67
A0A7M7GU12;A0A7M7GUJ1;A0A7M7GZ03;A0A7M7GZ74;A0A7M7LNX9	zinc finger FYVE domain-containing protein 9 isoform X4	902.536	1375.89	1364.96	1270.53	434.162	666.638	1438.96	1575.36	1839.21	1313.18	1403.22	583.508	801.098	1397.02	1582.32	1446.56	734.017	1061.43			1221.81	1241.19	881.422	1247.82	1326.37	1564.94	1028.3	1209.06	1661.85	351.363	978.174	638.931	587.043	771.211	1027.23	1536.97	2138.17	882.447
A0A7M7GU15;A0A7M7GVI3;A0A7M7IIK9;A0A7M7LS61	single-stranded DNA-binding protein 3 isoform X2	1274.23	1764.65	2352.49	1768.13	1303.11	1581.73	2517.5	1993.53	2432.71	1943.39	1816.25		1078.01	1759.52	2224.66	2461.13	1728.97	2253.06	784.754		2470.1	1917.86	1772.04	2204.14	2523.23	2474.52	1435.64	1398.45	2548.4	827.586	965.118		1029.89	1633.88	923.86	2805.97	1580.61
A0A7M7GU23;A0A7M7GUK3;A0A7M7GZ13;A0A7M7GZ83;A0A7M7IU25;A0A7M7M572	ubiquitin-like-conjugating enzyme ATG10 isoform X5			73.9611				94.6253							62.981
A0A7M7GU24;A0A7M7IMN9;A0A7M7R898	chromodomain-helicase-DNA-binding protein Mi-2 homolog isoform X6	316.378	3321.85	2343.27	3434.03	679.552	841.589	3242.23	3890.65	2802.64	2716.82	3672.46	641.564	556.215	2566.67	4139.13	2807.13	603.451	3341.34	825.685		3728.71	3325.82		3475.08	4475.19	3579.29	1166.67	578.233	2439.24	770.359	1298.64	908.123	869.657	1697.8	1642.42	2202.5	988.574	1005.07
A0A7M7GU29	uncharacterized protein LOC102654029		336.732	211.181	212.847			254.723	254.544	264.478	136.08	233.403			491.857	235.281	102.795						119.019		355.389	256.544	138.889			300.621	133.974	339.266	349.494			129.933
A0A7M7GU32;A0A7M7TF46	RING finger protein 121 isoform X2		599.72	1033.96	1186.53			1385.12	1640.82	679.157	1027.33	999.216			1089.89	1218.92	1276.71		564.672			694.349	1442.87		1153.73	1632.66	944.803			1724.23	825.603						311.081
A0A7M7GU33	VWFA and cache domain-containing protein 1	762.566	831.791	876.076	720.741	562.453	583.337	879.583	854.899	1024.32	969.813	847.623	497.234	550.242	770.275	788.07	797.474	492.785	623.819	376.135		1128.87	700.339	778.3	735.094	480.308	638.631			736.701	470.562					583.556	653.55		650.098
A0A7M7GU38	sorting nexin-30	357.186	1174.2	1237.45	842.566	1034.09	534.837	1298.6	1146.24	1583.21	1203.87	1257.3	1202.12	1432.15	1224.85	921.056	747.075	577.665	1179	1308.9		997.136	1233.43	608.026	1200	847.161	1055.79	1146.99	605.353	1122.42	631.56	1484.31				1237.28	1523.18	740.607	1166.26
A0A7M7GU41	cadherin-23		617.647	477.489	409.824			352.722	596.22	543.932	416.772	459.414			405.145	640.531	530.362		343.608			516.716	373.328		335.843	315.235	570.82			754.033							709.994
A0A7M7GU45	Protein quiver	1217.59	1229.84	1386.42	1127.64	1792.25	1861.47	1100.02	1635.73	1109.38	1184.46	1000.9	1210.31	1264.57	963.929	1558.48	793.889	1160.79	887.824	1381.43	1481.6	1083.18	1176.78	1350.13	1248.41	1135.94	1047.05	939.451	1435.06	900.305	1362.23	1222.98	1006.83	1702.04	1595.6	1487.93	1470.25	1195.56	1625.11
A0A7M7GU48	tetratricopeptide repeat protein 19 homolog, mitochondrial-like	1589.73	690.415	505.706	857.583	1803.56	1690.3	720.929	1018.9	633.098	953.256	826.222	1894.83	1834.88	1365.81	670.273	812.217	2346.99	642.801	1916.94	1087.09	877.599	889.854	1408.31	804.033	1239.64	1175.98	1854.59	1597.17	908.337	1944.12	1772.83	2801.13	1571.22	1539.89	1593.17	455.25	1468.96	1648.8
A0A7M7GU49	protein transport protein Sec61 subunit alpha	1123.99	3416.23	6058.19	5159.9	1347.98	2005.35	5174.84	7886.45	5250.94	3451.05	5051.22	1057.54	673.841	5830.28	6135.37	4976.7	1043.44	3665.75	1028.86	1297.55	3757.71	6986.23		5759.87	7066.14	3808.73	949.154	1294.92	5916.97	926.706	1519.49	1162.96	1574.02	1000.53	1359.59	4131.39	1152.9	1798.36
A0A7M7GU59	ubiquitin-conjugating enzyme E2-17 kDa	55149.8	41635.4	51102.7	47139.3	44086.5	37036.4	58315.2	44714.6	47687.4	56017.1	49566.1	43838.6	55316.8	51062.1	43472.4	55372.4	55471.9	57090.1	33774.5	9601.17	35603.4	47351.9	43165.1	53760.5	47106.1	55587.3	31908.2	53778.7	44878.2	47087.6	51871.4	30044.9	46810.3	44156.1	44021.6	49482.1	44588	41584.1
A0A7M7GU63	ATP-binding cassette sub-family B member 10, mitochondrial	82.4825	410.606	653.965	533.744	763.22	1270.71	425.006	714.435		359.195		434.7		1075.36	612.598	613.953	736.039	580.62	1579.89			538.858		451.597	632.634			484.765	346.323	1154.2		1131				246.809		483.769
A0A7M7GU70	zinc finger CCCH domain-containing protein 18	2429.55	1724.28	2068.65	1627.88	1344.5	1900.45	1707.66	1499.2	1677.09	2057.3	1645.18	1707.14	1914.93	1701.35	1604.85	1928.61	1831.59	1607.21	813.295		1587.52	1482.42	2072.14	2186.65	1200.53	1898.77	2088.06	2006.91	1816.61	1790.48	1969.27	1648.71	931.403	1873.5	1354.58	1712.32	2224.33	1728.01
A0A7M7GU71	ER membrane protein complex subunit 1	286.441	864.709	889.282	1089.87	805.165	651.845	1007.15	1414.4	1066.26	745.63	1247.6	1068.89		1321.75	1187.6	1095.99	576.16	1421.84	812.156		734.157	1402.65	6904.89	941.447	1204.15	765.739	2203.46	1082.53	1299.83	876.543	386.505	756.953	3719.77	631.424	722.039	1351.48	783.045	1044.47
A0A7M7GU73	golgin subfamily A member 4	6182.16	1684.75	1925.59	1401.45	3732.88	3159.05	1536.89	1302.84	1676.03	1585.07	1422.66	2622.12	2067.25	1605.24	2025.57	1576.01	5048.19	1730.66			1414.51	1587.28	3089.02	1642.25	1345.6	1635.02	1966.03	2015.76	1600.2	1676.24	1162.74	1536.23	3185.27	4485.72	2245.13	1324.47	4762.42	3351.09
A0A7M7GU80;A0A7M7LR70;A0A7M7R6D8	uncharacterized protein LOC412607 isoform X2	1471.98	5660.15	5022.29	5870.22	1938.42	2360.05	5223.09	5438.83	6041.67	4561.35	5477.99	1373.28	1835.3	4454.61	6478.16	4962.1	1152.43	6181.22	3216.65		6759.74	4672.91	1564.7	5375.69	6648.29	5580.6	3766.14	1338.18	5310.49	2218.95	2649.91	1230.24	2024.28	1133.72	2414.88	6980.85	2826.78	1168.64
A0A7M7GU88	Ribonucloprotein	3676.3	8628.15	7923.76	5510.57	4496.22	3876.14	6654.45	8400.5	9093.53	8422.43	7647.64	4576.79	3371.91	6862.83	8307.35	7738.64	5025.29	9281.96	3771.15	2924.88	10907.9	8774.06	4603.59	5159.85	7494.56	6120.6	3044.63	3981.99	8572.34	3524.67	5179.9	4622.52	4512.6	4705.02	4712.38	8545.12	2621.01	3877.08
A0A7M7GU89	Elongation factor Ts, mitochondrial	4000.67	5414.24	6070.42	5983.57	2741.13	3618.05	6937.91	5610.19	4025.83	5911.63	5080.62	3296.71	5498.47	6580.39	5764.37	4952.89	3541.95	6092.95	2668.53	2973.58	6258.6	6866.38	3413.7	5737.92	7126.87	7093.11	5964.14	4156.7	5315.55	3508.54	4407.01	2856.02	4804.53	2175.31	3798.77	3651.14	4514.58	4120.36
A0A7M7GU92	syntaxin-18	248.439	1416	994.217	1132.1		531.976	1205.6	1119.54	893.011	1350.81	1273.76			1045.06	1312.39	839.561	339.255	951.133			1116.58	1085.73	573.299	1436.66	1237.33	1255.12	990.783	454.695	1015.19		611.934					1248.53	407.784
A0A7M7GU94	protein bunched, class 2/F/G isoform isoform X1		509.134	604.484	648.834	542.026		855.422	510.171	579.17	723.565	510.032	470.734	403.866	378.475	503.931	508.319		372.856			407.335	371.811		483.908	490.137	785.901	586.269	545.398	677.564		525.277				538.617	397.213
A0A7M7GU95;A0A7M7MQB0	inositol polyphosphate 5-phosphatase E isoform X2			136.298	284.195			132.162	402.602			302.698		141.661		306.766			273.476			408.014			276.171	294.997	322.055	86.3844			333.405					510.261
A0A7M7GU97	neprilysin-1	5739.81	2003.06	3319.4	1559.48	3489.4	3591.61	1909.27	2404.38	3627.84	1788.69	1552.16	2628.32	2053.71	1905.96	2190.41	2125.46	2367.18	1758.21	2384.71	3700.44	2226.14	1882.73	3215.36	2018.81	1588.41	1826.73	1518.13	4213.67	4251.72	2973.83	3690.2	2965.19	3109.14	4612.33	4193.4	3374.72	3083.24	3173.83
A0A7M7GUA5;A0A7M7GYZ8;A0A7M7RDI9	putative golgin subfamily A member 6-like protein 3 isoform X3	616.532	10924.5	12862.9	8803.46	352.123	607.798	10540.2	10525.8	14151.8	15140.5	13060.7	337.364	632.022	13085.2	11735.7	13127.5	682.504	11468.2	449.101	625.459	10677.4	10270.5	640.082	11053.5	9270.98	8216.85	888.185	500.491	14458.5	275.758	155.132	73.1974	414.057	580.909	1121.06	14916.5	705.207	477.713
A0A7M7GUA6;A0A7M7R4X0	segment polarity protein dishevelled homolog DVL-3 isoform X2	183.512	276.479	301.24	326.385			317.237	244.637	392.601	443.843	388.847			423.597	361.28	544.844		183.629			344.463	364.719		430.951	185.805	534.621	187.687	68.5189	193.875
A0A7M7GUA8;A0A7M7GVB2;A0A7M7MQ69;A0A7M7R2L0;A0A7M7SQZ4	RB1-inducible coiled-coil protein 1 isoform X3		521.638	367.693	642.051	37.1679		356.039	839.921	457.763	539.863	573.939			459.018	695.173			1431.65	76.5815		456.907	487.201		362.823		536.452			467.981	139.657	125.852					759.39
A0A7M7GUB1	Valine--tRNA ligase	1161.63	4842.36	3875.22	4896.44	1580.14	1276.06	4448.74	5108.61	3399.94	4008.13	5019.21	1265.12	1028.37	4748.8	5209.65	4332.77	1263.98	5816.74	1250.02	2637.66	4610.34	5217.04	560.136	5091.06	5523.11	4851.85	1724.72	1177.82	4437.71	852.561	1614.46	1227.88	1118.22	962.316	1306.79	4193.91	1780.8	1073.9
A0A7M7GUB4;A0A7M7H1Q2	rab GTPase-binding effector protein 1 isoform X2	836.775	1369.77	1323.64	1319.58	707.472	722.358	1307.33	988.175	882.73	1352.34	1051.88	971.575	720.822	1336.76	1404.67	1380.87	995.505	1385.82			1403.05	1555.64	769.859	1119.37	1270.85	1380.13	1662.89		1119.05	534.441		1025.45	284.196	917.976	537.979	1092.08	947.495	1400.13
A0A7M7GUB8	alpha-tocopherol transfer protein-like isoform X3	28095.3	17059.2	14849.2	9867.09	20801.7	29186.3	15032.3	13101.5	17530.4	18428.4	13635.2	20985.7	29905.8	14254	14827.2	16760	23531.9	10694.1	18625.3	15521.3	14293.2	13761.1	20291.6	14895.8	9592.61	14485	16718.2	31070.9	18170.4	16293.9	22431.6	22654	21589.4	20943.4	18549.6	14318.5	17354.2	14814.6
A0A7M7GUC0	Lon protease homolog, mitochondrial	5150.23	6199.86	6683.4	7583.3	7608.89	7793.34	6865.59	7646.11	6966.36	6588.89	6206.76	4699.77	6282.36	9755.45	6428.19	6583.33	7604.74	6509.56	8407.79	5603.16	6190.68	9103.27	2730.92	7969.27	9049.82	8136.67	22268.7	7652.45	5895.35	6235.71	8210.44	10054.9	5244.86	5059.1	7817.46	5619.1	8941.8	8689.19
A0A7M7GUC2;A0A7M7GUS7;A0A7M7R6I9	telomerase-binding protein EST1A isoform X1	374.02	288.67	297.995	343.466			315.736	269.505	381.688	366.027	349.099			231.521	277.738	419.327		240.357			303.308	207.272	199.611	277.877	227.669	252.229			192.667
A0A7M7GUC6	ubiquitin-conjugating enzyme E2 H	4793.68	5828.05	6767.7	4028.15	3889.31	4306.82	5572.45	4811.91	5581.44	5638.06	4890.86	2836.57	4275.73	5191	5477.85	4929.27	4029.98	5860.84	3326.65	2345.09	4948.53	4315.1	3263.63	5148.43	4255.33	4708.24	3639.45	4537.02	5486.78	3438.58	3770.55	3192.19	4221.02	3607.28	3762.87	6459.36	2976.46	3709.87
A0A7M7GUC7;A0A7M7R884	major facilitator superfamily domain-containing protein 8 isoform X2		213.921	326.592	178.853				210.321	603.452	251.831	322.554			273.406	301.034	265.617					525.545	447.072		267.987	145.735	112.981			438.976					253.091
A0A7M7GUD0;A0A7M7R7U6	lipoyltransferase 1, mitochondrial isoform X1	358.777	366.417				653.917	407.617	443.501		505.157					126.363	158.349		355.38				279.181		236.048		484.353		271.628			275.563	217.238					350.919	437.755
A0A7M7GUD3;A0A7M7GUV3;A0A7M7GZ84;A0A7M7GZJ4;A0A7M7LP01;A0A7M7MQI4	interference hedgehog isoform X5		787.332	825.082	608.768		203.729	578.64	673.633	963.664	937.856	665.491			506.455	650.576	912.978		650.694			836.336	504.066		643.418	406.359	718.568			940.683	260.42	660.427				239.163	528.875		596.97
A0A7M7GUD9	Dynamin-like 120 kDa protein, mitochondrial	2637.57	3829.87	4432.75	5526.92	4397.87	4951.28	4055.26	5877.39	3644.63	3470.02	3874.72	3315.18	2683.53	7715.78	4640.34	4237.06	3297.14	3254.23	7387.53	6103.1	3062.45	5013.5	1261.92	4418.86	4437.95	4276.74	3620.94	2858.58	4106.73	6081.8	4068.71	6154.97	2986.96	2900.2	4143.81	3768.91	4299.2	5174.29
A0A7M7GUE5;A0A7M7R983	uncharacterized protein LOC412914 isoform X2		164.523	173.045	324.6	242.503		161.754	170.452		165.474	308.889		55.0023	232.422	303.918	203.781		262.223	284.189		123.049	192.821		155.275	229.097	278.487	228.816		167.736		165.54	456.098				144.483
A0A7M7GUF0;A0A7M7GVE5	Palmitoyltransferase	210.432	411.137	362.872	320.208			272.076	420.468	293.099	282.667	359.733	411.682	314.901	343.913	358.64	353.442	128.288	358.248			508.77	357.733		386.383	262.343	476.197	216.395	524.498	237.213		174.762
A0A7M7GUF1;A0A7M7GZA3	Golgi integral membrane protein 4 isoform X2				521.854			294.42		701.105		347.983			625.933	466.972	317.479		298.969						312.9	405.018	361.868
A0A7M7GUF5	cadherin-87A	2467.81	2194.13	2828.98	2325.65	2337.19	2212.2	2299.4	2680.65	2660.92	1833.49	2220.99	913.04	2066.33	1776.79	2050.9	1731.56	1317.82	2309.66	1265.43	3069.9	2340.89	2858.01	2064.48	2598.76	1632.13	2083.02	2047.24	1862.16	2547.35	2152.19	1033.6	1007	2239.1		1512	2349.4	2087.24	2115.84
A0A7M7GUG1;A0A7M7IJ32;A0A7M7IS93;A0A7M7M0V3;A0A7M7RA19	uncharacterized protein LOC551572 isoform X4	2938.99	846.004	1388.7	871.134	1262.95	2565.75	852.524	687.346	1154.25	911.7	570.361	1379.37	2058.91	758.211	756.59	889.746	2339.21	625.066	2107.94	1419.62	1187.55	719.844	2992.05	982.761	472.264	765.078	1300.33	2633.19	782.458	1570.95	2517.12	1482.13	2453.03	2954.19	2307.86	708.826	2936.39	1617.25
A0A7M7GUG2	zinc finger protein ZPR1	1693.41	2508.04	2692.28	2584.27	1149.11	1227.61	2669.76	2607.94	2382.26	3457.18	2875.91	1226.99	1872.94	2587.29	2729.96	2921.51	1221.31	2652.76	887.185	2543.51	3155.12	2564.6	1328.85	2836.25	2799.48	2999.1	1912.26	1320.41	2807.8	1084.53	1622	1375.48	1407	1135.32	1445.2	2541.03	1167.81	1619.88
A0A7M7GUG9;A0A7M7LIG8	SET and MYND domain-containing protein 4	620.696	1935.54	1200.38	1194.69	439.272	738.415	1525.25	1259.78	1242.85	1234.07	1412.69	780.023	844.577	1637.39	1305.61	1685.95	618.883	2365.66	743.204	1860.38	1534.07	1733.88	608.723	1508.28	1655.16	1682.64	1130.82	992.225	1483.16	637.804	1100.09	967.526	630.574	752.39	812.957	1668.8	1099.94	810.817
A0A7M7GUH0	Bleomycin hydrolase	20082	31492.4	23320.2	26886.7	17324.2	16643.7	29286.9	24184.2	28772.3	32245.8	26441	17802.9	21832.6	29834.7	25824.1	30904.2	15176.1	27387.8	15818.6	14840	30999.2	30074.8	11774.9	28638.7	27397.4	32516.2	33276.1	16487.2	27214.9	13758.2	18499.9	17813.9	13901.2	14132.1	14061.2	27534.3	14462	16743.1
A0A7M7GUJ3	RNA (guanine-9-)-methyltransferase domain-containing protein 1	643.009	2275.65	2375.87	2719.64	935.073	1157.27	2371.17	2316.61	2756.96	2239.68	2111.49	706.64	1043.98	5055.59	1907.76	2138.33	663.297	1520.66	931.952	1006.43	2558.1	3198.8	386.207	2556.32	2630.87	2519.41	1141.44	806.587	2943.85	1018.14	1408.39	917.365	1823.15	435.533	1125.13	1994.37	900.871	1403.83
A0A7M7GUK1	Carnosine N-methyltransferase		443.533	600.154	734.556			665.262	542.596	615.145	906.427	707.352			1157.17	777.866	690.39		909.855			880.964	790.998	614.385	792.941	733.593	811.546			721.861							929.048
A0A7M7GUL9	HEAT repeat-containing protein 3		634.478	426.514	527.749	351.036		472.23	434.466	388.919	401.367	457.682		161.318	248.544	448.975	458.92		404.654	104.527		540.873	345.574	157.481	393.755	357.805	550.335	181.645		436.212			199.013		315.248	324.131	315.265		270.467
A0A7M7GUM0;A0A7M7GZ92	protein pellino isoform X2	314.309	1370.93	1272.38	1242.2	581.912	699.018	1329.12	1346.45	1109.94	1198.48	1461.78	894.415	695.79	1420.68	1424.58	1105.22	651.93	1155.53			1020.14	1341.07	591.265	1378.37	1147.86	1228.48	588.666	615.035	1622.07		785.522					1577.42
A0A7M7GUM1;A0A7M7GZ75;A0A7M7R954	tRNA pseudouridine(55) synthase		508.065	850.403	603.73			949.585		684.281	587.376	731.735		594.674	518.536	737.605	618.487	2871.23			2254.5	614.448	789.461		840.211	827.716	942.572	2571.9	3882.6	612.46			2329.42	3409.1			1086.18	3718.39
A0A7M7GUN1;A0A7M7IKJ8	golgin subfamily A member 1 isoform X1		497.9	394.324	296.497			394.09	383.401	233.274	371.958	271.777	444.95		567.691	285.865	372.302		584.083			437.064	517.015		320.863	516.337	430.303			340.165	194.724						616.658
A0A7M7GUP0	myeloid leukemia factor isoform X2	496.84	376.877	592.985	738.88		254.4	612.894	639.085	625.099	582.598	330.898			846.983	690.598	859.218	499.346	558.847			508.374	915.092		959.079	574.875	748.938		364.407	721.512	711.654	743.362	1122.12			428.594	701.907	598.58
A0A7M7GUQ4;A0A7M7L4C7	apoptotic protease-activating factor 1-like isoform X1		1013.47	923.75	1054.38			852.465	773.999	1057.71	1331.35	1065.59			1383.9	754.067	764.552		1404.44			1194.01	960.66		871.038	705.323	891.744			863.416			503.692				1464.16
A0A7M7GUQ5	26S proteasome non-ATPase regulatory subunit 8	2616.27	10451	11002.3	12726.3	3670.36	4075.13	12596.5	12079.8	9932.55	10520.4	11708	2975.39	2431.44	11904.6	12461.6	13307.8	3773.07	11393.5	4385.24	3638.02	10737.4	14056.6	1421.77	11728.7	14396.9	13012	2629.02	3811.82	11549.9	4355.14	3476.61	4335.35	2976.82	2715.93	3469.39	8639.7	2559.72	3180.76
A0A7M7GUR9	sorting nexin-27 isoform X1		1332.31	1050.01	1174.58			1341.82	1127.64	1173.72	1293.35	1077.33	479.167	641.878	1098.4	1131.31	1242.49		1119.44	845.309		1286.44	1054.65		1152.62	1149.15	1201.85	906.506	1268.55	1180.92	1480.54				482.948		1447.67
A0A7M7GUS4;A0A7M7GV68;A0A7M7L2W0	Tyrosine-protein kinase	588.71	1294.87	588.737	1130.49	320.804	535.273	1040.29	1131.77	762.295	841.064	886.66	622.547	616.101	848.193	1011.97	743.421	896.198	1225.28	380.699		1087.19	1088.31	1028.63	1139.87	1387.34	1120.73	631.505	599.709	727.071	456.851	665.813	343.783	488.528	292.139	455.785	728.95		404.524
A0A7M7GUS6	mitochondrial import receptor subunit TOM20 homolog	928.451	1516.93	2111.79	2525.18	1359.55	1654.17	1982.95	2448.62	1316.76	1240.05	1305.61	1872.44		3798.32	1989.03	1527.48	962.671	1612.61	1836.76		1492.54	2536.69		1987.5	2508.42	1499.35		1825.56	2235.23	1637.8	1184.22	1874.37		704.12	1336.21	2357.49	1038.45	1497.16
A0A7M7GUT9	Spectrin beta chain	5673.69	20911.3	14489.6	24019.7	11187.7	7415.84	18218.6	22352.9	14966.3	16154.3	21551.7	7098.9	5696.59	16549	25230.7	18007.5	4857.11	19880.3	9911.06	6612.38	17983.7	21275.1	2932.2	20826.3	25239.2	17505.5	5425.29	4556.35	17059.5	8253.39	6809.94	6092.8	5284.36	3868.5	6513.8	12278.1	5475.36	7687.23
A0A7M7GUU0;A0A7M7R2P2	Aconitate hydratase, mitochondrial	631314	73981	101095	92591.3	622104	601113	108702	71617	39933.9	70382.4	53364.5	454678	649719	72937	61584	60272.1	674253	64124.2	523074	476631	77578.9	101074	462519	83482.8	96375	128530	1002710	791799	64700.1	670180	664624	709967	582805	662158	656015	50935.9	695772	683485
A0A7M7GUU1;A0A7M7RBH7	Nicastrin		937.72	942.679	758.146			780.323	1303.4	881.2	628.249	837.411		386.384	636.815	1093.03	697.852		937.822			788.835	1080.8		957.577	1062.3	832.077		396.814	1051.2		654.951					911.92	557.213
A0A7M7GUU8;A0A7M7RA66	arylsulfatase B isoform X2		137.199	229.099	444.641			294.447	292.035	150.285	272.713	479.163			217.164	247.396	216.438		319.108			288.107	506.314		160.049	258.843	418.539										101.528
A0A7M7GUU9;A0A7M7LS03	pumilio homolog 2 isoform X1	413.532	632.591	667.107	749.602	651.695		596.706	663.103	1112.29	821.562	842.333	222.491	392.846	860.954	796.475	684.946		765.867	699.556		723.149	707.787		704.714	712.855	846.999	853.513	797.247	694.233		679.153			182.152		1190.37		1899.59
A0A7M7GUV4;A0A7M7LN32	ankyrin repeat domain-containing protein 12 isoform X2	393.501	517.678	509.889	756.839	584.574		696.109	697.059	699.632	708.167	637.295	180.904		666.464	986.769	499.192	437.841	739.104			624.717	776.871		600.491	729.977	684.404	549.301	768.073	671.733		293.468	520.051				507.069
A0A7M7GUW0;A0A7M7R312	Vacuolar protein sorting-associated protein 35	6260.32	11155.7	8155.57	10376.2	6280.91	7027.42	10520.7	9614.02	9532.06	10911.6	10370	5401.48	6880.5	9439.31	10390.8	10128.6	6372.4	10681.2	6395.99	5014.72	10910.5	11262.9	4327.56	10518.1	10561.8	10683.1	9756.31	6611.89	9990.03	7851.75	8553.78	6306.93	6024.53	5006.94	7141.37	9929.31	7608.58	6872.16
A0A7M7GUW2	Defective in cullin neddylation protein	559.343	364.408	437.965	519.046	384.463	542.847	544.718	501.073	650.774	704.22	516.606	301.376	380.634	724.627	341.839	622.838	311.193	396.783		865.249	401.125	436.711	569.857	515.433	218.6	530.85	353.918	766.994	557.986	486.529	652.89				362.121	478.815	748.129	239.374
A0A7M7GUW8	putative ATPase N2B	3016	1084.88	932.537	1277.38	3384.46	4821.42	1095.64	1024.03	231.326	576.677	618.026	3143.13	3163.45	1733.92	754.289	550.104	4570.63	1000.68	7390.4	2534.53	903.917	1015.54	2057.28	883.763	1251.68	1083.67	7067.33	3490.73	425.555	5548.57	4361.19	8510.29	3331.06	5299.95	3623.33	655.059	5232.97	5728.68
A0A7M7GUX0	Golgi integral membrane protein 4 isoform X1	523.933	831.52	912.505	1018.02	504.633	592.206	1255.46	1473.88	916.223	857.054	1215	484.146	876.234	1159.2	1860.97	972.882		1086.02	900.606		1062.22	1595.86		1199.37	1436.1	965.926	254.419	419.46	1104.82	712.927	707.381	646.765	475.814		1104.55	950.901	461.934	648.512
A0A7M7GUX1;A0A7M7H2B9;A0A7M7IHD7;A0A7M7IHL8;A0A7M7MP21;A0A7M7R6K8	glutaminase	499.734		193.577	450.624	1022.46	448.895	299.632	267.389		227.863		539.932	850.575		161.368		887.152	349.692	1707.86	875.792		432.338		322.54	386.145	344	745.407	531.982		1007.23	605.511	1157.29	701.952	827.642	608.329	249.192	1745.06	1276.34
A0A7M7GUX6;A0A7M7R4F1	EGF domain-specific O-linked N-acetylglucosamine transferase isoform X2	192.037	679.022	882.166	964.668	431.216		977.866	1067.2	1029.98	1142.35	1082.12		542.066	974.614	1268.4	962.806		982.665			1096.27	803.91		1030	1018.88	1102.99			795.911	503.573	286.906				281.386	783.023
A0A7M7GUX7	Pyridoxal kinase	23346.1	10936.8	12899.6	9585.55	14365.3	17583.3	11770.4	9806.32	12025	11967.5	11929.9	22474.4	30819.5	11245.5	9648.01	11517.2	18987.8	8650.94	16294	17815.1	11911.6	9495.35	32131.7	10701	8663.57	11318	19608	23601.5	10701.4	14572.8	16359	20089.6	18185.2	20263.8	15420.3	9334.02	13302.7	12160.7
A0A7M7GUX9;A0A7M7IE49	teneurin-m isoform X3	2170.74	3035.82	5066.86	2671.34	1406.3	2126.41	3322.45	3171.46	5092.67	3713.87	4066.9	1120.83	996.127	3941.88	2937.4	3943.09	2242.61	3374.55	1387.95		3907.24	2823.25	982.254	3440.46	1753.85	3184.07	1510.83	1711.78	4521.72	1543.85	1532.12	1003.83		981.94	1859.25	5415.34	3429.84	2102.46
A0A7M7GUY0;A0A7M7GVD6	longitudinals lacking protein, isoforms A/B/D/L isoform X1		832.38	718.947	773.962		824.832	745.717	742.371	1369.08	836.388	844.176		652.373	1069.05	707.392	733.424		690.117			489.271	627.107		997.55	802.074	920.171	715.619		552.148			353.006			320.211	796.727
A0A7M7GUY5	COP9 signalosome complex subunit 6	2039.34	5558.25	3676.18	5737.95	2299.39	1787.58	4460.25	4498.9	4414.23	4520.43	5424.44	1543.25	1594.33	4654.73	5149.02	5191.5	1518.74	5176.39	1878.82	810.978	4650.42	5504.78	1216.6	5575.19	5897.71	5245.17	2486.89	2190.82	3950.81	2243.29	1859	1983.47	2047.72	1639.66	1659.77	3805.35	2050.87	1925.59
A0A7M7GUY7	glutathione S-transferase D1 isoform X1	981.734				520.762				1576.92			2097.75	9327.4	547.716			1587.86		855.267	3379.02	680.345		10873.6			385.892	2915.6					2355.47	2224.1	2402.69
A0A7M7GUZ1;A0A7M7GYJ6	14-3-3 protein zeta isoform X2	9843.89	34960.6	23889.2	12327.9	32327.8	54661.7	12881.2	22832.7	7903.29	6981.95	18776.8	33767.9	29154.3	18882.7	42026	22410.1	65018.5	55443.9	55840.4	85613.3	46515.1	42061.5	32180.8	19886.9	44188.9	13854.1	51673.7	73296.8	10903.9	42880.2	20719.1	72671.1	56367.9	36604.7	41168.1	41023.9	23148.6	29603.1
A0A7M7GUZ2	60S ribosomal protein L36	3717.65	16510.7	18032.1	21222.9	4499.66	6095.75	19618.1	22750.7	18518.7	14383.4	16939.2	3713.98	2918.84	23464.5	22013.9	17869.7	3822.97	17647.1	7603.74		15456.9	20811.4	3396.8	16156.7	23174.7	13076	1998.23	3168.48	19230.4	7648.21	6191.65	4053.83	2809.42	1039.56	3675.93	17205.4	6358.37	5179.67
A0A7M7GUZ4	serine/threonine-protein kinase 16		1013.61	1644.12	1162.45	963.679	1634.48	1366.22	1840.97	1671.43	1592.52	1465.51		521.736	1560.91	1726.38	1502.12		1328.14	741.673		1778.37	1722.63		2224.23	1614.03	1516.91			1621.11			588.646		433.307		1424.97
A0A7M7GV05;A0A7M7SRY8	organic cation transporter protein isoform X2		378.301	375.964	168.191			453.622	303.592	251.476	305.784	178.377			516.437	859.565	375.127					414.717	743.747		356.29	545.398	255.134			444.56							324.221
A0A7M7GV12	phospholipase A1		1015.37	1271.96	1103.29			2147.43	1079.36	1602.42	1789.77	1560.24			2279.41	1776.55	1949.05		1382.73			1620.78	1166.93		1790.42	1048.08	1403.92			1640.04							2451.86
A0A7M7GV19;A0A7M7H070;A0A7M7IFC7;A0A7M7IG86;A0A7M7IGL7;A0A7M7IIA7	JNK-interacting protein 3 isoform X5	921.593	1346.29	1088.36	1339.96	886.229	820.58	1408.69	1300.52	1709.7	1497.79	1516.08	1025.79	633.812	1523.61	1522.54	1477.72	838.313	1789.89	801.465		1730.62	1396.44	701.624	1442.44	1856.25	1503.34	1651.46	809.787	1509.44	802.281	1269.4	1016.76	1181.21	1001.87	709.565	1312.49	1664.52	802.856
A0A7M7GV21;A0A7M7RBI4	catenin alpha isoform X2		1817.16	1012.23	1444.1		574.593	1032.23	1530.82	910.883	1200.02	1384.96	394.255	273.212	1017.93	1716.75	1145.22		1093.56	885.629		1526.43	1614.49		1331.3	1628.22	1289.51	551.736		1249.3	271.217	663.942	411.816	585.727			1157.76		632.229
A0A7M7GV24;A0A7M7GVG4;A0A7M7H080;A0A7M7IHB2;A0A7M7IHZ5;A0A7M7LP47;A0A7M7MNX9;A0A7M7MP32;A0A7M7MPB4;A0A7M7R5A9;A0A7M7SQ93	beta-N-acetylhexosaminidase	2174.14	2759.04	3566.94	2003.17	1725.28	3382.53	2786.63	2727.95	4214.44	2940.88	2736.79	1221.6	1162.56	3935.28	2638.33	2345.77	3262.72	2694.06	2517.61	2972.25	3458.89	3225.78	2190.11	2332.06	2012.4	2703.6	705.673	3646.33	3198.8	2523.64	2036.51	2397.61	2984.07	1949.24	1863.61	4050.81	2279.6	2379.83
A0A7M7GV25	dynein light chain Tctex-type 1	376.566	774.182	928.28	1352.33	575.346	524.015	848.414	808.116	706.987	680.113	1157.85	496.014	366.213	732.355	536.236	889.872	205.261	1167	397.177		942.096	1087.14	884.026	1253.97	884.385	684.674	463.303	135.598	723.769	539.095	298.934	222.241		79.9285	175.713	400.273		236.152
A0A7M7GV30	protein bcn92	3505.66	2248.98	2399.46	2619.44	4944.49	6022.94	2888.71	1831.52	2412.31	2180.22	2393.4	3653.02	5464.67	3308.86	2666.66	2213.89	5283.99	2386.16	4711.38	4687.63	2251.72	2858.12	3446.6	2435.98	2706.29	3130.09	8337.03	6465.15	2304.42	4184.55	5949.59	7569.64	3819.35	4780.54	6993.79	2603.48	7270.93	6131.56
A0A7M7GV31;A0A7M7LRB8	pantothenate kinase 3 isoform X2	2359.29	2194.64	1946.47	1693.22	2018.95	2604.47	2112.87	1913.21	2524.62	2449.96	1975.9	2024.21	3565.25	2340.5	2101.82	2060.2	2257.21	2124.82	1512.22		1995.28	2115.13	2224.52	1976.6	1657.02	2304.19	2604.03	2680.3	2846.18	1516.46	2612.29	1683.48	2124.1	1845.88	1987.66	2345	3161.06	2333.96
A0A7M7GV35	alpha-2-macroglobulin-like protein 1 isoform X1	24693.5	7320.85	8844.4	5914.59	20983.9	20819.7	6796.96	6185.91	10852.5	7280.16	6765.86	16296.5	12932.6	7043.73	5415.34	7200.85	18477.9	5577.35	22073.3	14525.5	5790.17	5218.99	14376.4	5875.37	3871.08	6507.66	10893.8	24243.2	11050.7	18206.1	17646.9	17924.6	18312.2	23689.3	15659.1	9285.91	17662.7	15629.8
A0A7M7GV36;A0A7M7R815	RNA-binding protein 24 isoform X2	1572.27	2985.62	1839.09	2759.06	1393.34	1499.16	2574.61	2539.78	2139.31	2411.9	2595.61	1177.57	1671.37	2663.47	1631.18	2589.67	1838.32	3985.06	2230.66		3611.4	2417.82	1255.12	2522.74	2575.08	3393.94	2217.13	1597.62	1931.57	1446.63	2256.97	1587.7	1443.01	998.391	1688.18	1684.2	1580.84	1794.21
A0A7M7GV38	LOW QUALITY PROTEIN: uncharacterized protein LOC726650	213.887	988.207	729.321	754.989		299.258	661.699	464.605	713.747	963.9	968.749	230.526	507.371	856.977	578.969	682.927		798.236	105.804		889.039	758.016	474.547	676.635	738.133	836.166	435.707	271.065	612.251	203.487	732.711			382.706	102.1	1579.51
A0A7M7GV42	putative cysteine proteinase CG12163 isoform X1	923.206	250.366	405.388	574.959	848.039	851.647	652.77	319.767	600.224	354.168	301.717	515.692	483.169	508.525	355.055	626.546	653.128		734.58			536.618		638.766	220.105			1108.02	583.601	624.055		968.074	118.885	373.658		326.873	230.263	494.883
A0A7M7GV45;A0A7M7IK07;A0A7M7RC93	complexin isoform X2	265.537	321.1	222.346	640.202	796.962	442.338	149.97	245.804	209.665	423.694	384.888	617.429	2703.83	196.735	260.243	115.919	371.113	404.008	434.333	940.105	211.291	431.731	432.895	368.352	464.071	432.145	1480.77	420.45	214.677	471.919	1119.34	772.584	440.272	1176.99	611.989		904.263	3471.69
A0A7M7GV47;A0A7M7R9G4	RNA polymerase II-associated factor 1 homolog		1865.66	2262.99	2047.14			1458.58	1632.48	1570.65	1308.85	1513.38			2195.38	1780	1310.94		1377.27			1566.61	1543.45		1596.81	1652.63	1723.28			1200.5							1262.16
A0A7M7GV48	charged multivesicular body protein 3	22894.8	5653.65	10019.2	6460.99	17187	19211.5	7876.86	6739.1	10376.1	7933.66	5850.78	13033.1	15151.2	9009.95	6919.07	8294.33	15388.4	4883.19	14005.7	12961.9	6534.43	6372.73	20091	6316.23	5321.47	7541.72	10166.8	22659.6	10213.9	12001	14240.7	11163.8	18889.2	17224.9	15183.8	10788.1	14537.7	10625.4
A0A7M7GV49	endoplasmic reticulum lectin 1 isoform X3	1927.49	1370.11	2161.99	1808.09	1333.6	2014.43	1461.69	2255.26	2117.92	1649.46	1537.95	1117.58	1469.09	1990.69	1691.26	1473.35	2244.14	1525.04	838.786	2860.8	1840.27	1702.2	2064.68	1721.58	1483.77	1477.92	1798.23	1158.43	1943.8	1112.72	1218.1	791.707	3515.51	2097.31	786.037	1509.25	2236.14	1567.49
A0A7M7GV56	mitochondrial intermembrane space import and assembly protein 40-B	554.266	856.258	931.685	968.715	580.008	508.261	923.947	1256.3	649.865	522.51	640.249	339.013	312.201	1109.36	1026.26	706.177	398.108	596.983	567.95		770.217	899.4		1028.69	1258.43	1216.71	1315.12		852.022	399.184	827.64	1011.21	237.668		486.562	637.342	306.027	369.081
A0A7M7GV61	long-chain fatty acid transport protein 4		1972.14	2388.73	2514.87		538.327	3079.76	3353.07	3388.69	2302.41	3405.04	239.248	640.904	2847.49	2599.31	2302.92	530.147	1715.19			2083.99	3269.21		2772.66	2675.77	1880.17	651.154		3632.95	171.315		345.22		517.96		2858.21		657.25
A0A7M7GV65	uncharacterized protein LOC724749 isoform X1	1127.6	8096.14	9056.47	7143.39	1288.74	1295.41	5873.63	8148.66	17930.4	8808.96	12658.3	1650.75	1843.56	11149.8	8914.84	11230.2	1519.3	7219.41	1586.97		6179.55	5737.56	2757.83	9578.46	5072.69	6373.74	2026.84	3497.62	18357.4	1284.84	1406.63	1613.62	2189.6	2579.37		19265.2	1227.65	1566.5
A0A7M7GV72;A0A7M7IIX9;A0A7M7R8Z7	stAR-related lipid transfer protein 7, mitochondrial isoform X1		805.925	294.769	557.524	188.564	267.69	789.269	676.431	422.32	890.623	607.174		364.765	484.364	668.78	379.132	143.907	467.021			245.71	696.001		708.149	830.195	899.9	604.793	344.134	371.822		454.389			113.064		343.138
A0A7M7GV76	DE-cadherin isoform X2	13483.2	11506.4	17329.6	11756.9	7552.04	10176.7	12707	13510.8	18233.5	15300	13296.1	4077.19	8443.2	13792.3	12428	13474.4	7056.99	9613.77	7077.8	5865.62	14168	12177.9	8649.43	14032.2	8104.45	13936.1	4656.36	9138.78	19258.3	6125	5421.99	4791.87	10148.9	6705.22	7724.3	16224.1	6935.15	6192.79
A0A7M7GV91;A0A7M7IFX7;A0A7M7II90;A0A7M7M4H5	uncharacterized protein DDB_G0283697 isoform X1	1480.65	1841.57	1459.57	1898.24	1182.42	1126.54	1665.63	2276.39	1742.9	1887.29	1989	1201.71	1683.15	1860.55	2214.96	1578.96	1143.59	1936.3	492.006	4229.35	1787.1	1681.07	1233.45	1622.46	2050.27	2377.13	2202.09	1874.55	1621.09	587.289	1251.84	778.38	1031.23	473.985	991.763	1969.63	842.194
A0A7M7GV98	Spectrin beta chain				131.022			88.2566	246.906		292.757	111.067			167.057	259.526	139.48		111.067				132.185		118.945	48.9992	142.588
A0A7M7GVA3	ankyrin repeat and zinc finger domain-containing protein 1		482.649	259.587	542.846		182.834	426.658	495.788	473.41	692.426	462.393		200.936	822.479	450.451	556.401		562.109	400.973		488.602	328.134	368.688	571.467	463.412	357.149	256.084		217.508				286.074			304.455
A0A7M7GVA4	Probable RNA polymerase II nuclear localization protein SLC7A6OS	428.604	1234.85	1031.31	1172.4	431.417		1358.62	901.082	1012.43	875.806	743.807	222.234	820.633	1340.05	988.689	1017.42	686.069	1244.81			1095.62	983.104	669.62	934.932	929.606	1292.34	771.154	435.684	1154.04	378.609	484.66			376.951	549.12	745.095	558.875	607.774
A0A7M7GVA5;A0A7M7GVR1;A0A7M7GWP8;A0A7M7H2N9;A0A7M7LSF9;A0A7M7R6R0	solute carrier family 12 member 4 isoform X3		586.98	988.337	460.285		446.852	595.663	605.439			430.626		1534.73	771.445	531.724	399.345		334.97				468.13		497.307	478.294	357.507			611.156					297.917	362.76	671.764		680.287
A0A7M7GVA6	uncharacterized protein LOC724493 isoform X2	3091.06		862.203	1310.91			1080.46	1320.47	814.965	498.145	1000.89		1926.86	2277.08	1064.56	933.504		704.666	561.154		876.847	1367.49		1058.44	889.239	951.457			1320.37		1068.56	1814.35		2508.31	1099.05	915.752
A0A7M7GVB4	neuroglian isoform X2	11130.4	14191.6	22454.4	12658	5686.89	8714.78	13878	14199.5	15887.6	16868	13333.6	3596.52	8350.8	13143.8	13002.7	13911.4	5977.94	10706.8	6038.15	4831.47	14991	12202.4	9350.8	14312	11501.3	13715.7	4389.56	7668.58	17184	5526.46	4794.72	3998.87	9519.9	5551.23	6129.12	16152.8	5410.23	5697.75
A0A7M7GVB5;A0A7M7GVK0;A0A7M7H013;A0A7M7H0C4;A0A7M7IKC3;A0A7M7LP66	Synaptosomal-associated protein	1575.86	638.717	567.73	1373.48	1753.56	1855.17	833.53	850.586	751.902	663.877	647.38	1126.12	1993.13	1163.26	926.602	720.654	2001.82	926.573	1523.41		810.232	824.481	767.231	757.593	877.068	713.044	1675.33	1730.23	671.56	2279.15	1140.66	2383	772.535	2055.08	959.005	738.212	1284.06	1544.16
A0A7M7GVB8;A0A7M7GWB8;A0A7M7MNU4	uncharacterized protein LOC100576504 isoform X1		2401.21	2455.44	1950.09	6565.2		1317.29	1675.69	2425.27	1785.97	1895.96	7331.58		2237.67	2656.82	1713.62	1349.06	1813.35	2060		2453.94	1736.18	1546.63	1683.19	1908.86	1910.52			2575.99	4241.32						2839.43
A0A7M7GVC3;A0A7M7R849	putative 28S ribosomal protein S5, mitochondrial isoform X1	504.725	949.091	1582.59	2317.32	975.021	449.427	1419	2143.05	1111.62	1088.81	1025.15	378.921	962.377	3101.58	1625.64	1469.04	242.552	1155.35	682.058		1069.64	2359.83		1584.84	1809.82	1565.86	801.921		1761.07	906.352	1062.52	2174.35	725.358		376.021	1276.27	890.132
A0A7M7GVC6	tryptophan--tRNA ligase	552.935	721.039	901.004	1026.17	585.738	913.546	903.343	836.09	662.089	742.586	827.656	422.827	652.572	1054.9	763.46	852.587	516.029	1284.76	992.358	485.327	1044	982.3	943.951	1007.91	955.929	1047.4	871.655	1062.51	758.971	533.302		1272.81	784.656	581.141	914.991		673.027	994.328
A0A7M7GVC8	vesicle-fusing ATPase	17058.9	62775.7	56051	66738.5	24786.6	20551.6	63213.4	65631.2	54417.6	62600	64145.1	18840.3	16776.8	62437.3	63045.7	63639	19017.4	70024.5	26345.2	11801.8	67694.3	69224.6	8397.15	69206.2	68683.2	70413.2	27716.5	20771.6	55101.3	20947.5	22024.5	23249.1	16459.1	14791.4	22959.4	53885.7	20209.9	19593.8
A0A7M7GVC9	WD repeat-containing protein 34	751.236	1341.15	951.422	1401.3	911.056	881.29	1164.96	882.726	1221.68	1006.62	1244.87	812.712	673.719	1155.6	1035.98	1309.85	756.944	1333.25	475.348	1027.8	1248.42	1150.17	687.072	975.463	1013.08	1371.65	1023.1	746.224	1047.65	1406.55	856.505	639.855	705.601	738.259	705.51	1340.06	675.022	505.521
A0A7M7GVD1	cytochrome c oxidase assembly protein COX11, mitochondrial				919.725		1101.47	608.633	725.341	363.865	397.945	472.987		642.209	1520.6	760.262	767.32		496.529	1093.78			951.384			535.209		1407.18	400.375		1463.58	438.943	1110			715.705		640.042	897.129
A0A7M7GVD4	dual specificity mitogen-activated protein kinase kinase 4	1837.9	1015.92	641.296	1006.42	1146.05	1069.97	1226.08	918.529	840.136	1246.01	1105.08	1394.33	1369	1336.03	1118.72	1309.22	909.312	1233.71	1104.54	477.59	1100.67	1324.38	633.212	963.983	944.185	1273.18	1412.03	1578.25	1199.91	774.021	1017.65	1967.02	913.574	786.233	1171.84	1371.66	1038.21	585.565
A0A7M7GVD5;A0A7M7IJU7	TGF-beta-activated kinase 1 and MAP3K7-binding protein 1 isoform X1	862.907	749.075	838.271	707.106	657.666	989.636	715.389	790.955	373.591	830.016	845.953	578.778	915.912	819.633	516.179	672.683	901.753	720.3	552.566		718.343	752.549	637.296	615.734	723.943	687.953	1288.82	1306.15	585.824	650.205	929.058	760.568	1840.12	414.907	508.353	765.145	898.632	287.975
A0A7M7GVE0	nucleolar protein 58	1076.47	2965.55	2493.05	2891.71	1147.92	1915.32	2169.76	2768.23	2007.73	2347.77	2940.88	694.244	348.491	2458.28	3214.79	2460.59	708.445	2345.86	1156.34		2660.93	2346.23	921.025	2707.46	3491.36	2519.24	1013.79		2286.02	842.98	1177.64		1103.19	1462.5	1593.41	1859.39	1829.08
A0A7M7GVE2	serine/threonine-protein phosphatase 4 regulatory subunit 3 isoform X1		947.571	609.307	722.729		286.967	785.395	856.93	778.865	748.63	944.568		69.5911	506.547	907.373	795.485		636.344	97.4316		780.871	836.314		867.177	804.863	679.016			753.93	302.679	429.238	623.693		369.101		579.699		66.798
A0A7M7GVE3;A0A7M7R4Z8	Protein transport protein SEC23	3385.61	15180.4	14014.1	14825.2	3783.22	4339.63	15852.9	16350.2	13441.9	14074.3	15039.5	2503.26	3186.01	13836.7	17944.1	14465.5	3764.07	13353.9	3957.16	1470.29	14355.2	16173.7	2745.84	15439.8	16812.6	14274.1	5487.63	3741.77	14837.9	3254.58	4601.31	3528.36	3253.52	2645.48	4123.62	12617.7	4555.19	2757.97
A0A7M7GVF6	probable serine incorporator isoform X2			114.046	133.645				131.079		56.3964				110.114	149.813	62.6177						60.0323			94.6777
A0A7M7GVG0;A0A7M7GVX2;A0A7M7LSH2;A0A7M7R8K4	uncharacterized protein LOC552512 isoform X1	1769	3060.38	1730.27	2105.52	1770.91		1989.3	2263.88	1638.44	1861.92	1960.12	760.179	2222.18	2208.68	2207.33	1953.11	1339.95	2230.5			2683.36	2392.02		2772.58	2490.44	2461.58			1477.6	868.497		1572.76				2123.44
A0A7M7GVG1	glucose-induced degradation protein 8 homolog isoform X1	730.956	2565.41	1884.6	2352.55	677.877	987.87	2402.29	2745.84	2314.47	2380.04	2606.83	617.233	636.071	2482.79	2623.12	2468.78	748.859	2363.83	419.443	507.207	2338.29	2547.7		2296.17	2578.99	2214.79	727.034	1105.95	2208.2	668.792	773.203	733.966	1223.41	696.676	773.108	2209.14	1357.72	552.001
A0A7M7GVG7	Tubulin alpha chain			1152.37				421.77								283.638	224.003				2375.74							529.759
A0A7M7GVH5	guanine nucleotide exchange factor MSS4 homolog	14584	9772.15	11387.8	8671.44	9818.64	15057.5	11206.5	9319.42	14880	13388.3	11740.8	9840.75	11122.9	8574.43	11324.7	11092.2	9378.42	10378	6936.32	8735.02	11510.5	9330.23	11667.8	11200.7	9551.82	11688.5	5116.21	10297.8	13959.3	7575.36	8328.3	8228.33	12378.1	9952.13	6704.92	13247.9	6212.55	9207.96
A0A7M7GVH6	multiple coagulation factor deficiency protein 2 homolog	1646.01	6545.12	7441.07	7473.12	1689.21	3019.06	7386.79	10841.9	7647.53	4799.76	7042.86	995.631	623.245	6443.93	8361.96	6809.64	1473.12	5202.68	1184.68	1022.12	5643.88	9562.1	714.144	8076.01	8866.55	6050.07	1617.14	1595.53	6745.59	1389.48	1629.41	1207.15	865.061	997.378	2129.93	5070.33	1514.97	1061.29
A0A7M7GVH8;A0A7M7R6M4	uncharacterized protein LOC413653 isoform X2		449.366	758.278	564.727	437.947		803.031	581.232	1119.02	754.293	392.342	752.832		883.348	710.282	534.775	417.881	605.232	967.682		569.188	446.039		668.561	624.199	612.238		357.493	744.686		446.511					942.244	435.205	387.591
A0A7M7GVH9	tetratricopeptide repeat protein 1	1558.41	2621	2579.35	2772.91	1722.16	1359.06	2960.53	2561.12	2397.22	3289.73	3092.87	913.31	1675.07	2733.18	2551.03	2917.07	1417.78	3856.84	1143.38	926.3	3723.77	2465.22	1364.46	2799.25	3330.04	3512.72	1889.19	1712.53	2494.19	935.169	1748.19	1402.37	1311.6	979.648	1876.17	2252.52	1358.04	1180.01
A0A7M7GVI5	high mobility group protein 20A		213.187	255.907	281.388			70.4809	198.09		148.275	185.855			148.722	214.544			165.423			132.182	220.038		227.147	251.511	316.747			144.077							37.1141
A0A7M7GVK1	Evolutionarily conserved signaling intermediate in Toll pathway, mitochondrial	491.042	414.395	249.54	795.992	320.033		517.691	842.288	581.104	542.569	576.11			1271.96	478.14	502.306		446.676	324.521		264.91	800.038		567.184	558.755	450.938			347.341	267.66	228.342		1048.3		726.253	897.259		409.479
A0A7M7GVL5;A0A7M7H309	brahma-associated protein of 60 kDa isoform X2		434.284	444.053	632.153		268.893	646.788	717.516	540.608	224.484	599.401			329.48	617.609	297.856		611.589	203.103		649.556	495.858		583.835	577.365	463.604	79.8966		392.219							477.62
A0A7M7GVM2	tubulin-folding cofactor B	10931.1	12243.7	13824.9	11082.9	7826.31	8960.65	13453.8	11424.9	10627.1	13417.4	11677.3	6562.44	10233.1	10917.9	11242.2	13750.8	8748.64	15011.8	4944.69	9526.08	14086.1	12076.5	8159.05	11203.4	10423	14303.9	9390.7	8538.48	11058.1	6562.36	7881.74	6937.18	10599	7313.91	8640.51	12041.2	8395.06	6102.75
A0A7M7GVM3	39S ribosomal protein L2, mitochondrial		581.615	990.182	1545.36		382.9	1217.13	1131.52	339.246	662.488	822.52			2854.19	1048.25	937.681		771.088	803.725		930.312	1458.88		882.501	1040.74	1163.21			875.326							1084.6
A0A7M7GVM8;A0A7M7GWN3;A0A7M7H1I4;A0A7M7R5Z0	trithorax group protein osa isoform X5		740.755	915.433	686.073		1304.59	735.763	910.737	917.285	713.26	902.777			611.69	775.406	736.643		662.516	126.417		706.255	790.519		801.695	850.538	657.905	253.522		684.507		491.623	960.732			306.726	526.286	602.963
A0A7M7GVQ0;A0A7M7LS77;A0A7M7MQM9	E3 ubiquitin-protein ligase UBR5 isoform X1		214.16	373.448	268.57			197.42	187.098		253.507	346.551				315.73	272.631					299.895	298.443			299.81
A0A7M7GVQ4;A0A7M7R968	glycerol kinase	878.018	2613.77	2114.01	1846.43	1877.3	1801.96	2244.58	1965.75	1929.24	2032.5	2750.9	1658.5	1306.33	1931.59	1853.14	2001.6	1865.7	2692.53	3233.82	2405.7	2427.61	1770.97	975.737	2397.97	2001.78	2595.65	1683.57	1407.56	1694.78	1641.54	1288.9	2781.22	1273.1	1173.65	1158.12	1492.57	1912.48	1339.95
A0A7M7GVQ5	ras-related protein Rab-37 isoform X2		635.879	853.652	770.647	299.125		554.455	729.817	985.373	755.035	651.286		345.527	706.533	665.154	913.577		713.604	1030.08		641.08	575.039		822.185	467.383	1016.96	618.05		902.667					505.551	1420.39	762.219	1507.54	1056.2
A0A7M7GVQ7;A0A7M7R8W7	uncharacterized protein C1orf50 homolog isoform X2		796.933	942.261	766.561	880.36	823.344	708.914	829.533	768.363	886.458	627.599			850.626	784.467	905.346		640.932			1436.26	775.515		1177.96	878.172	1101.94	904.722		797.744			1167.78
A0A7M7GVQ8;A0A7M7RBQ8	Alpha-mannosidase	614.802	962.857	1086.62	769.8	143.969		1164.65	1397.11	972.112	743.982	1116.14			1002.24	1425.12	1007.21		916.921			688.974	1032.6	693.441	1077.5	1115.92	957.77			1463.41	243.92				364.479		877.477	1602.46
A0A7M7GVR5	protein Tob1	416.697	636.745	471.555	730.789	311.14	998.866	744.383	614.653	471.184	892.239	935.124	549.006	681.052	790.051	688.306	744.206	678.729	1200.23	620.517		938.576	616.623	642.538	806.568	1140.11	764.669	624.257	930.249	634.681	356.576	780.336	385.662	642.852		826.916	791.757	472.375	773.275
A0A7M7GVR6	10-formyltetrahydrofolate dehydrogenase	13925	25296.4	21472.1	19536.4	14412.8	15682.3	20595.4	19469.8	31856.8	24141.6	21799.7	19061.2	34087.4	20769.9	18864	25412.9	12697	18862.7	8148.44	18656.2	25125.3	24090.4	7589.47	20982.1	17506.6	22762.5	48680.3	12129.3	30457.3	9893.06	26668.3	13155.7	15273.6	8915.2	15995.2	25510.4	15301.9	11009.9
A0A7M7GVR9;A0A7M7MPH5;A0A7M7R6G4	ras-related protein Rab-23 isoform X4	608.12	1541.73	1448.58	1205.12		711.865	1546.66	1014.76	1228.64	1363.27	1443.26	438.078	639.218	1106.48	1411.41	1191.14	423.443	1651.55			882.968	1309.29	1095.94	1276.2	1246.51	1718.04	810.848	833.135	1488.91	608.453	1174.39		477.586	430.962		1148.14	661.024	947.141
[truncated: 3,363 more rows]

## Sheet: Samples
File	Job	Box
E1	Forager	Pine
E10	Newly-emerged bee	Cedar
E11	Newly-emerged bee	Cedar
E12	Forager	Pine
[truncated: 34 more rows]

## Sheet: Limma results
Protein.Group	logFC (relative to foragers)	AveExpr	t	P.Value	adj.P.Val	B	First.Protein.Description
[truncated: 3,146 more rows]

[truncated: 1 more sheets: GO enrichments]
